# Supplementary material for: Tamoxifen decreases ovarian toxicity without compromising cancer treatment in a rat model of mammary cancer
Source: BMC Genomics. 2023 Jun 13;24:325. doi: 10.1186/s12864-023-09423-0 (PMC10265842; doi:10.1186/s12864-023-09423-0)
Supplement: Supplementary file 1 — Additional file 1: Supplementary Table 1. Total body weight±SD (g) of tumor-bearing rats used in the experiment. [file 12864_2023_9423_MOESM1_ESM.xlsx]

## Sheet: Tab. S1
	Supplementary Table 1. Total body weight±SD (g) of tumor-bearing rats used in the experiment
	Experiment day	CT	TAM	CPA	CPA+TAM
	1	280.2±30.3	285.3±25.7	284.7±18.7	291.3±21.6
	7	276.5±30.3	276.4±24.5	278.8±20.0	282.6±23.9
	14	278.0±31.3	269.8±24.2	272.7±20.0	273.2±22.6
	21	276.7±32.6	269.7±22.0	277.6±22.9	273.4±23.0
	28	278.7±33.0	267.8±21.9	276.6±22.9	269.0±21.3
	34	278.4±35.3	270.4±25.4	270.2±21.4	252.3±20.9
	CT: control group
	TAM: tamoxifen-treated group
	CPA: cyclophosphamide-treated group
	CPA+TAM: cyclophosphamide- and tamoxifen-treated group
