# Supplementary material for: Tamoxifen decreases ovarian toxicity without compromising cancer treatment in a rat model of mammary cancer
Source: BMC Genomics. 2023 Jun 13;24:325. doi: 10.1186/s12864-023-09423-0 (PMC10265842; doi:10.1186/s12864-023-09423-0)
Supplement: Supplementary file 2 — Additional file 2: Supplementary Table 2. Summary of sequence read alignments to the reference genome. [file 12864_2023_9423_MOESM2_ESM.xlsx]

## Sheet: Table S2
Supplementary Table 2. Summary of sequence read alignments to the reference genome.
Total number of	CPA1	CPA2	CPA3	CPA4	CPA+TAM1	CPA+TAM2	CPA+TAM3	CPA+TAM4
reads before QC	74142544	78068222	86029772	68659936	74387300	79264036	82667788	80058394
reads after QC	70790908	73738044	82096916	64937044	71059922	75071546	78355906	76354662
mapped reads	69198112	71990452	80446768	63475960	69468180	73382436	76538048	74751214
uniquely mapped reads	62218128	64565032	72384850	56949788	62376400	65507432	68592760	66863778
expressed genes	20093	20281	19841	19803	19990	20304	20089	20339
QC: quality control
