# Supplementary material for: Tamoxifen decreases ovarian toxicity without compromising cancer treatment in a rat model of mammary cancer
Source: BMC Genomics. 2023 Jun 13;24:325. doi: 10.1186/s12864-023-09423-0 (PMC10265842; doi:10.1186/s12864-023-09423-0)
Supplement: Supplementary file 3 — Additional file 3: Supplementary Table 3. Differentially expressed genes (DEGs) identified in the ovaries of tumor-bearing rats treated with cyclophosphamide (CPA) plus tamoxifen (CPA+TAM) vs. rats treated with CPA alone. [file 12864_2023_9423_MOESM3_ESM.xlsx]

## Sheet: Table S3
Supplementary Table 3. Differentially expressed genes (DEGs) identified in the ovaries of tumor-bearing rats treated with cyclophosphamide (CPA) plus tamoxifen (CPA+TAM) vs. rats treated with CPA alone.
Number	Ensembl ID	Gene Symbol	log2 fold change	padj	Gene Description
1	ENSRNOG00000001005	Fcer2	-5.4146	9.2e-07	Fc fragment of IgE receptor II [Source:RGD Symbol
2	ENSRNOG00000048248	LOC100910446	-5.18334	0.000662472	syntaxin-7-like [Source:RGD Symbol
3	ENSRNOG00000027392	Ccdc187	-5.10561	0.000117736	coiled-coil domain containing 187 [Source:RGD Symbol
4	ENSRNOG00000026037	Plb1	-4.66638	9.6e-19	phospholipase B1 [Source:RGD Symbol
5	ENSRNOG00000037097	Wfdc18	-4.58989	0.0348267	WAP four-disulfide core domain 18 [Source:RGD Symbol
6	ENSRNOG00000002824	Rlim	-4.46165	0.0016742	ring finger protein, LIM domain interacting [Source:RGD Symbol
7	ENSRNOG00000036641	LOC689065	-4.39455	0.00226882	RIKEN cDNA 2010003K11 gene [Source:MGI Symbol
8	ENSRNOG00000017214	Olr153	-4.30161	0.0275035	olfactory receptor 153 [Source:RGD Symbol
9	ENSRNOG00000022283	Lhfpl5	-4.24759	0.000832456	LHFPL tetraspan subfamily member 5 [Source:RGD Symbol
10	ENSRNOG00000047307	Cntfr	-4.24139	0.000631405	ciliary neurotrophic factor receptor [Source:RGD Symbol
11	ENSRNOG00000025088	Tmc3	-4.20096	0.0234167	transmembrane channel-like 3 [Source:RGD Symbol
12	ENSRNOG00000055809	Epb41l1	-4.0726	0.000661864	erythrocyte membrane protein band 4.1-like 1 [Source:RGD Symbol
13	ENSRNOG00000003899	Krt14	-3.90457	0.0176976	keratin 14 [Source:RGD Symbol
14	ENSRNOG00000016622	LOC100910438	-3.78704	0.000667011	ankyrin repeat family A protein 2-like [Source:RGD Symbol
15	ENSRNOG00000010932	Matn1	-3.71476	0.000579479	matrilin 1 [Source:RGD Symbol
16	ENSRNOG00000005729	Palm3	-3.68458	0.0210461	paralemmin 3 [Source:RGD Symbol
17	ENSRNOG00000015590	Dnaaf1	-3.55645	0.00135256	dynein, axonemal, assembly factor 1 [Source:RGD Symbol
18	ENSRNOG00000047479	Olr156	-3.54165	0.000233179	olfactory receptor 156 [Source:RGD Symbol
19	ENSRNOG00000017252	Olfr656	-3.52041	2.95e-06	olfactory receptor 656
20	ENSRNOG00000022703	Mrgprb5	-3.37972	0.00809106	MAS-related G protein-coupled receptor, member B5 [Source:RGD Symbol
21	ENSRNOG00000001153	Pla2g1b	-3.36188	1.86e-09	phospholipase A2 group IB [Source:RGD Symbol
22	ENSRNOG00000017872	LOC688778	-3.3111	3.74e-07	similar to fatty aldehyde dehydrogenase-like [Source:RGD Symbol
23	ENSRNOG00000030150	LOC100362109	-3.29178	0.0054079	hypothetical protein LOC100362109 [Source:RGD Symbol
24	ENSRNOG00000026607	Tnfsf18	-3.27987	8.97e-05	TNF superfamily member 18 [Source:RGD Symbol
25	ENSRNOG00000050059	AABR07035776.1	-3.23365	4.5e-05	paired immunoglobulin-like type 2 receptor alpha-like [Source:NCBI gene
26	ENSRNOG00000034174	Bpifb4	-3.22602	1.75e-06	BPI fold containing family B, member 4 [Source:RGD Symbol
27	ENSRNOG00000016837	Ckm	-3.17664	2.88e-06	creatine kinase, M-type [Source:RGD Symbol
28	ENSRNOG00000003189	Cited1	-3.15536	0.00839601	Cbp/p300-interacting transactivator with Glu/Asp-rich carboxy-terminal domain 1 [Source:RGD Symbol
29	ENSRNOG00000012197	Bpifb2	-3.13353	8.76e-07	BPI fold containing family B, member 2 [Source:RGD Symbol
30	ENSRNOG00000017725	Pnlip	-3.06819	0.021351	pancreatic lipase [Source:RGD Symbol
31	ENSRNOG00000043300	Enho	-3.06255	2.52e-05	energy homeostasis associated [Source:RGD Symbol
32	ENSRNOG00000020557	Ryr1	-3.06065	8.63e-07	ryanodine receptor 1 [Source:RGD Symbol
33	ENSRNOG00000055596	Csn1s1	-2.9982	1.93e-05	casein alpha s1 [Source:RGD Symbol
34	ENSRNOG00000007922	Cldn19	-2.99294	0.0170202	claudin 19 [Source:RGD Symbol
35	ENSRNOG00000001872	Lrrc74b	-2.96542	5.01e-05	leucine rich repeat containing 74B [Source:RGD Symbol
36	ENSRNOG00000011034	Tcp11x2	-2.94729	0.0164734	t-complex 11 family, X-linked 2 [Source:RGD Symbol
37	ENSRNOG00000050181	LOC100911881	-2.9398	0.0460341	chitinase domain-containing protein 1-like [Source:RGD Symbol
38	ENSRNOG00000015526	Rhcg	-2.92057	0.013798	Rh family, C glycoprotein [Source:RGD Symbol
39	ENSRNOG00000011542	Coa8	-2.83513	0.012659	cytochrome c oxidase assembly factor 8 [Source:RGD Symbol
40	ENSRNOG00000020817	Cyp2a1	-2.80944	0.00315416	cytochrome P450, family 2, subfamily a, polypeptide 1 [Source:RGD Symbol
41	ENSRNOG00000024000	Cd22	-2.79395	0.000142235	CD22 molecule [Source:RGD Symbol
42	ENSRNOG00000013981	Ptpn5	-2.73211	2.41e-06	protein tyrosine phosphatase, non-receptor type 5 [Source:RGD Symbol
43	ENSRNOG00000028926	AC098959.1	-2.67038	0.000417713	similar to implantation serine proteinase 2 [Source:NCBI gene
44	ENSRNOG00000017223	Plg	-2.66972	0.00544438	plasminogen [Source:RGD Symbol
45	ENSRNOG00000003984	Apln	-2.66532	1.02e-08	apelin [Source:RGD Symbol
46	ENSRNOG00000011471	Fgf9	-2.65211	2.8e-06	fibroblast growth factor 9 [Source:RGD Symbol
47	ENSRNOG00000031662	Slc6a5	-2.64903	0.000111084	solute carrier family 6 member 5 [Source:RGD Symbol
48	ENSRNOG00000019920	Doc2a	-2.59187	4.16e-07	double C2 domain alpha [Source:RGD Symbol
49	ENSRNOG00000004778	Cnga1	-2.5229	1.58e-08	cyclic nucleotide gated channel subunit alpha 1 [Source:RGD Symbol
50	ENSRNOG00000053875	Nacad	-2.51238	9.4e-31	NAC alpha domain containing [Source:RGD Symbol
51	ENSRNOG00000022331	Ccdc78	-2.50714	0.0494969	coiled-coil domain containing 78 [Source:RGD Symbol
52	ENSRNOG00000046069	Higd1c	-2.47605	0.0492262	HIG1 hypoxia inducible domain family, member 1C [Source:RGD Symbol
53	ENSRNOG00000019024	Trim67	-2.467	0.00365133	tripartite motif-containing 67 [Source:RGD Symbol
54	ENSRNOG00000020030	Crlf1	-2.46151	0.00541456	cytokine receptor-like factor 1 [Source:RGD Symbol
55	ENSRNOG00000057729	Strip2	-2.45085	0.000717437	striatin interacting protein 2 [Source:RGD Symbol
56	ENSRNOG00000006025	Lamb3	-2.4312	3.97e-05	laminin subunit beta 3 [Source:RGD Symbol
57	ENSRNOG00000014226	Plch2	-2.42599	0.0174122	phospholipase C, eta 2 [Source:RGD Symbol
58	ENSRNOG00000014603	Sgcg	-2.40384	6.06e-10	sarcoglycan, gamma [Source:RGD Symbol
59	ENSRNOG00000002024	Epha5	-2.40228	0.000630532	EPH receptor A5 [Source:RGD Symbol
60	ENSRNOG00000002258	Tmem150c	-2.39945	6.09e-08	transmembrane protein 150C [Source:RGD Symbol
61	ENSRNOG00000017175	H1f1	-2.3949	0.00756218	H1.1 linker histone, cluster member [Source:RGD Symbol
62	ENSRNOG00000023993	Kif1a	-2.38664	2.88e-05	kinesin family member 1A [Source:RGD Symbol
63	ENSRNOG00000022533	Micall2	-2.36889	2.84e-06	MICAL-like 2 [Source:RGD Symbol
64	ENSRNOG00000017234	Olr155	-2.346	0.000143981	olfactory receptor 155 [Source:RGD Symbol
65	ENSRNOG00000058578	LOC102555758	-2.32205	0.0295523	uncharacterized LOC102555758 [Source:RGD Symbol
66	ENSRNOG00000006604	Thy1	-2.31492	1.24e-05	Thy-1 cell surface antigen [Source:RGD Symbol
67	ENSRNOG00000009339	Cenpe	-2.2977	0.0480051	centromere protein E [Source:RGD Symbol
68	ENSRNOG00000008902	Pon1	-2.28612	7.69e-05	paraoxonase 1 [Source:RGD Symbol
69	ENSRNOG00000045679	Apoa1	-2.25926	9.56e-10	apolipoprotein A1 [Source:RGD Symbol
70	ENSRNOG00000008219	Ccdc33	-2.25892	8.43e-07	coiled-coil domain containing 33 [Source:RGD Symbol
71	ENSRNOG00000019361	Inpp5j	-2.2459	1.12e-05	inositol polyphosphate-5-phosphatase J [Source:RGD Symbol
72	ENSRNOG00000018958	Mt3	-2.23455	1.44e-05	metallothionein 3 [Source:RGD Symbol
73	ENSRNOG00000038241	LOC100359752	-2.22572	0.0460148	predicted gene, 17266 [Source:MGI Symbol
74	ENSRNOG00000059092	Olr154	-2.19715	0.00126113	olfactory receptor 154 [Source:RGD Symbol
75	ENSRNOG00000021023	Mag	-2.16984	0.0220531	myelin-associated glycoprotein [Source:RGD Symbol
76	ENSRNOG00000033942	Grin2a	-2.15842	0.0137482	glutamate ionotropic receptor NMDA type subunit 2A [Source:RGD Symbol
77	ENSRNOG00000025360	Exd1	-2.15731	0.000382343	exonuclease 3'-5' domain containing 1 [Source:RGD Symbol
78	ENSRNOG00000015051	Golga7b	-2.13283	0.000285868	golgin A7 family, member B [Source:RGD Symbol
79	ENSRNOG00000009700	Dync1i1	-2.12505	0.00196105	dynein cytoplasmic 1 intermediate chain 1 [Source:RGD Symbol
80	ENSRNOG00000024688	Erfe	-2.12389	0.0164295	erythroferrone [Source:RGD Symbol
81	ENSRNOG00000008603	Gpr25	-2.1171	0.00573984	G protein-coupled receptor 25 [Source:RGD Symbol
82	ENSRNOG00000029637	Acot6	-2.11531	0.0445558	acyl-CoA thioesterase 6 [Source:RGD Symbol
83	ENSRNOG00000010886	Nfe2l3	-2.11361	0.0224646	nuclear factor, erythroid 2-like 3 [Source:RGD Symbol
84	ENSRNOG00000021714	Fam92b	-2.09694	0.000570197	family with sequence similarity 92, member B [Source:RGD Symbol
85	ENSRNOG00000022921	Dact2	-2.08634	3.79e-12	dishevelled-binding antagonist of beta-catenin 2 [Source:RGD Symbol
86	ENSRNOG00000001869	Rab44	-2.07199	0.0172676	RAB44, member RAS oncogene family [Source:RGD Symbol
87	ENSRNOG00000025608	Lrat	-2.06366	0.000587324	lecithin retinol acyltransferase [Source:RGD Symbol
88	ENSRNOG00000031391	Ceacam16	-2.05268	0.00381271	CEA cell adhesion molecule 16, tectorial membrane component [Source:RGD Symbol
89	ENSRNOG00000047280	Cttn	-2.04124	0.0164295	cortactin [Source:RGD Symbol
90	ENSRNOG00000009580	Lca5	-2.03683	0.000320907	lebercilin LCA5 [Source:RGD Symbol
91	ENSRNOG00000015184	Clic3	-2.0326	0.00152404	chloride intracellular channel 3 [Source:RGD Symbol
92	ENSRNOG00000017716	Ucp3	-2.03	0.00605531	uncoupling protein 3 [Source:RGD Symbol
93	ENSRNOG00000013586	Snai3	-2.01668	0.000539094	snail family transcriptional repressor 3 [Source:RGD Symbol
94	ENSRNOG00000009881	Fam161a	-2.0106	0.000984065	FAM161 centrosomal protein A [Source:RGD Symbol
95	ENSRNOG00000048608	LOC108348298	-1.99426	0.0410033	ribosomal L1 domain-containing protein 1-like [Source:RGD Symbol
96	ENSRNOG00000019614	Ptpn22	-1.97791	0.000346288	protein tyrosine phosphatase, non-receptor type 22 [Source:RGD Symbol
97	ENSRNOG00000028896	A2m	-1.97476	0.00705603	alpha-2-macroglobulin [Source:RGD Symbol
98	ENSRNOG00000052080	Camk2b	-1.97428	0.000579479	calcium/calmodulin-dependent protein kinase II beta [Source:RGD Symbol
99	ENSRNOG00000022691	St8sia5	-1.9519	6.82e-07	ST8 alpha-N-acetyl-neuraminide alpha-2,8-sialyltransferase 5 [Source:RGD Symbol
100	ENSRNOG00000015082	Nlrp10	-1.94992	0.00184908	NLR family, pyrin domain containing 10 [Source:RGD Symbol
101	ENSRNOG00000001092	Kl	-1.94756	8.42e-09	Klotho [Source:RGD Symbol
102	ENSRNOG00000002771	Ereg	-1.94409	0.00581814	epiregulin [Source:RGD Symbol
103	ENSRNOG00000019589	Tas1r3	-1.93037	0.000661212	taste 1 receptor member 3 [Source:RGD Symbol
104	ENSRNOG00000018101	Klc3	-1.93018	0.000603176	kinesin light chain 3 [Source:RGD Symbol
105	ENSRNOG00000019372	Pc	-1.92822	5.12e-05	pyruvate carboxylase [Source:RGD Symbol
106	ENSRNOG00000003386	Rbfox3	-1.91898	0.0070246	RNA binding fox-1 homolog 3 [Source:RGD Symbol
107	ENSRNOG00000011490	Angptl8	-1.88711	0.045274	angiopoietin-like 8 [Source:RGD Symbol
108	ENSRNOG00000050425	RGD1561777	-1.86996	3.1e-05	similar to Na+ dependent glucose transporter 1 [Source:RGD Symbol
109	ENSRNOG00000013768	Defb1	-1.86695	0.0357944	defensin beta 1 [Source:RGD Symbol
110	ENSRNOG00000027145	Rora	-1.85485	0.00209441	RAR-related orphan receptor A [Source:RGD Symbol
111	ENSRNOG00000019584	Dlk1	-1.85481	0.0015505	delta like non-canonical Notch ligand 1 [Source:RGD Symbol
112	ENSRNOG00000059579	Gpt2	-1.84756	4.08e-23	glutamic--pyruvic transaminase 2 [Source:RGD Symbol
113	ENSRNOG00000011820	Acpp	-1.84728	8.87e-08	acid phosphatase, prostate [Source:RGD Symbol
114	ENSRNOG00000007319	Trib3	-1.84545	2.04e-06	tribbles pseudokinase 3 [Source:RGD Symbol
115	ENSRNOG00000021217	Itga10	-1.83947	0.0028127	integrin subunit alpha 10 [Source:RGD Symbol
116	ENSRNOG00000017512	Aldh3b1	-1.837	0.000684183	aldehyde dehydrogenase 3 family, member B1 [Source:RGD Symbol
117	ENSRNOG00000046181	Anks4b	-1.83194	4.28e-07	ankyrin repeat and sterile alpha motif domain containing 4B [Source:RGD Symbol
118	ENSRNOG00000018954	Tsnaxip1	-1.82499	0.0251694	translin-associated factor X interacting protein 1 [Source:RGD Symbol
119	ENSRNOG00000030180	Lrrc10b	-1.82328	0.0388328	leucine rich repeat containing 10B [Source:RGD Symbol
120	ENSRNOG00000046864	Acot4	-1.81955	4.79e-05	acyl-CoA thioesterase 4 [Source:RGD Symbol
121	ENSRNOG00000018911	Pfkfb3	-1.81645	1.36e-07	6-phosphofructo-2-kinase/fructose-2,6-biphosphatase 3 [Source:RGD Symbol
122	ENSRNOG00000046890	Abca6	-1.80668	0.0293364	ATP binding cassette subfamily A member 6 [Source:RGD Symbol
123	ENSRNOG00000059055	Hsbp1l1	-1.79654	0.0494969	heat shock factor binding protein 1-like 1 [Source:RGD Symbol
124	ENSRNOG00000051510	Ccdc113	-1.79518	0.0284151	coiled-coil domain containing 113 [Source:RGD Symbol
125	ENSRNOG00000008947	Cpz	-1.78347	0.00100964	carboxypeptidase Z [Source:RGD Symbol
126	ENSRNOG00000022101	Crabp2	-1.7831	0.000366985	cellular retinoic acid binding protein 2 [Source:RGD Symbol
127	ENSRNOG00000010833	Mthfd2	-1.77235	2.04e-06	methylenetetrahydrofolate dehydrogenase (NADP+ dependent) 2, methenyltetrahydrofolate cyclohydrolase [Source:RGD Symbol
128	ENSRNOG00000016728	Tiam2	-1.76378	3.18e-05	TIAM Rac1 associated GEF 2 [Source:RGD Symbol
129	ENSRNOG00000054576	Gsdmc	-1.75947	0.0130094	gasdermin C [Source:RGD Symbol
130	ENSRNOG00000019082	LOC103690016	-1.74979	0.000417713	serine/threonine-protein kinase SBK1 [Source:RGD Symbol
131	ENSRNOG00000042536	Pde4d	-1.74844	4.25e-05	phosphodiesterase 4D [Source:RGD Symbol
132	ENSRNOG00000032085	Dlec1	-1.74777	0.00190952	DLEC1 cilia and flagella associated protein [Source:RGD Symbol
133	ENSRNOG00000000590	Naglt1	-1.73513	0.00747732	Na+ dependent glucose transporter 1 [Source:RGD Symbol
134	ENSRNOG00000008915	Prima1	-1.73236	0.000595657	proline rich membrane anchor 1 [Source:RGD Symbol
135	ENSRNOG00000049604	Mvk	-1.71563	0.000225003	mevalonate kinase [Source:RGD Symbol
136	ENSRNOG00000023309	Anks6	-1.71395	7.41e-13	ankyrin repeat and sterile alpha motif domain containing 6 [Source:RGD Symbol
137	ENSRNOG00000043143	Eml1	-1.70782	6.83e-06	EMAP like 1 [Source:RGD Symbol
138	ENSRNOG00000001374	Rasal1	-1.70528	0.00483594	RAS protein activator like 1 [Source:RGD Symbol
139	ENSRNOG00000061185	LOC102548682	-1.69884	0.00221717	histone H4-like [Source:RGD Symbol
140	ENSRNOG00000054458	Kcnmb4	-1.69699	0.0147841	potassium calcium-activated channel subfamily M regulatory beta subunit 4 [Source:RGD Symbol
141	ENSRNOG00000001195	Trpv4	-1.69269	4.39e-06	transient receptor potential cation channel, subfamily V, member 4 [Source:RGD Symbol
142	ENSRNOG00000051221	AABR07070310.1	-1.68908	0.0108769	thrombospondin type 1 domain containing 4 [Source:NCBI gene
143	ENSRNOG00000002469	Trim7	-1.68821	0.000384321	tripartite motif-containing 7 [Source:RGD Symbol
144	ENSRNOG00000025164	Bhlha15	-1.66812	0.0106349	basic helix-loop-helix family, member a15 [Source:RGD Symbol
145	ENSRNOG00000060162	U6 (RFAM)	-1.66601	0.0392133	U6 spliceosomal RNA
146	ENSRNOG00000045772	LOC100911545	-1.65744	0.0102997	alpha-2-macroglobulin-like [Source:RGD Symbol
147	ENSRNOG00000013408	Npas2	-1.65048	0.00011916	neuronal PAS domain protein 2 [Source:RGD Symbol
148	ENSRNOG00000008738	Tp53i11	-1.64767	0.0011144	tumor protein p53 inducible protein 11 [Source:RGD Symbol
149	ENSRNOG00000004698	Cd244	-1.64638	2.04e-06	CD244 molecule [Source:RGD Symbol
150	ENSRNOG00000021812	Scx	-1.63924	0.00182501	scleraxis bHLH transcription factor [Source:RGD Symbol
151	ENSRNOG00000015615	Tnfrsf11a	-1.63556	2.38e-06	TNF receptor superfamily member 11A [Source:RGD Symbol
152	ENSRNOG00000004697	Baalc	-1.63137	0.00500162	BAALC binder of MAP3K1 and KLF4 [Source:RGD Symbol
153	ENSRNOG00000048264	H4f3	-1.62886	9.7e-06	H1.3 linker histone, cluster member [Source:RGD Symbol
154	ENSRNOG00000010378	Slc4a5	-1.62154	0.000169802	solute carrier family 4 member 5 [Source:RGD Symbol
155	ENSRNOG00000032569	Lingo3	-1.61569	0.030953	leucine rich repeat and Ig domain containing 3 [Source:RGD Symbol
156	ENSRNOG00000019216	Il12rb1	-1.61523	1.44e-05	interleukin 12 receptor subunit beta 1 [Source:RGD Symbol
157	ENSRNOG00000001198	Fam222a	-1.60095	3.26e-07	family with sequence similarity 222, member A [Source:RGD Symbol
158	ENSRNOG00000004725	Cela1	-1.59769	0.000119804	chymotrypsin like elastase 1 [Source:RGD Symbol
159	ENSRNOG00000014525	Hspd1	-1.58187	2.33e-06	heat shock protein family D (Hsp60) member 1 [Source:RGD Symbol
160	ENSRNOG00000011284	Sgms2	-1.58085	0.00573659	sphingomyelin synthase 2 [Source:RGD Symbol
161	ENSRNOG00000045605	Uxs1	-1.57998	2.41e-06	UDP-glucuronate decarboxylase 1 [Source:RGD Symbol
162	ENSRNOG00000043465	Arc	-1.57348	0.0159436	activity-regulated cytoskeleton-associated protein [Source:RGD Symbol
163	ENSRNOG00000037710	Calr4	-1.57345	0.0328777	calreticulin 4 [Source:RGD Symbol
164	ENSRNOG00000008157	Syn2	-1.57296	0.00631809	synapsin II [Source:RGD Symbol
165	ENSRNOG00000029740	Slc35g1	-1.56647	0.00918557	solute carrier family 35, member G1 [Source:RGD Symbol
166	ENSRNOG00000058497	Fdxr	-1.566	0.00012937	ferredoxin reductase [Source:RGD Symbol
167	ENSRNOG00000047848	Cbr1	-1.55411	0.0243088	carbonyl reductase 1 [Source:RGD Symbol
168	ENSRNOG00000013663	Tmem86a	-1.55228	1.26e-07	transmembrane protein 86A [Source:RGD Symbol
169	ENSRNOG00000000700	Tmem119	-1.5454	0.0184645	transmembrane protein 119 [Source:RGD Symbol
170	ENSRNOG00000037668	LOC102554658	-1.54172	0.0182377	coiled-coil domain-containing protein 162-like [Source:RGD Symbol
171	ENSRNOG00000003207	Fmnl1	-1.53693	4.42e-07	formin-like 1 [Source:RGD Symbol
172	ENSRNOG00000006104	Tg	-1.53312	0.00518725	thyroglobulin [Source:RGD Symbol
173	ENSRNOG00000002548	Tnn	-1.52024	0.0224735	tenascin N [Source:RGD Symbol
174	ENSRNOG00000025558	Palm2	-1.51269	0.0236071	paralemmin 2 [Source:RGD Symbol
175	ENSRNOG00000047314	Tk1	-1.50987	1.81e-05	thymidine kinase 1 [Source:RGD Symbol
176	ENSRNOG00000011445	Nkain1	-1.50969	0.0001044	Sodium/potassium transporting ATPase interacting 1 [Source:RGD Symbol
177	ENSRNOG00000018257	Hpx	-1.50622	0.0149091	hemopexin [Source:RGD Symbol
178	ENSRNOG00000009409	Fbxo2	-1.50353	6.81e-06	F-box protein 2 [Source:RGD Symbol
179	ENSRNOG00000004459	Sdr9c7	-1.50216	0.0268129	short chain dehydrogenase/reductase family 9C, member 7 [Source:RGD Symbol
180	ENSRNOG00000012283	Chrna6	-1.50201	0.0246917	cholinergic receptor nicotinic alpha 6 subunit [Source:RGD Symbol
181	ENSRNOG00000046428	Lrrc75b	-1.49703	0.000186612	leucine rich repeat containing 75B [Source:RGD Symbol
182	ENSRNOG00000001173	Cabp1	-1.49363	0.000242611	calcium binding protein 1 [Source:RGD Symbol
183	ENSRNOG00000032902	Ybx1-ps3	-1.48878	3.61e-05	Y box protein 1 related, pseudogene 3 [Source:RGD Symbol
184	ENSRNOG00000018215	Slc22a6	-1.48656	0.000444497	solute carrier family 22 member 6 [Source:RGD Symbol
185	ENSRNOG00000011846	Krt28	-1.48454	0.0195522	keratin 28 [Source:RGD Symbol
186	ENSRNOG00000016281	Col4a1	-1.48287	2.37e-16	collagen type IV alpha 1 chain [Source:RGD Symbol
187	ENSRNOG00000024243	Cadm4	-1.48083	0.000127157	cell adhesion molecule 4 [Source:RGD Symbol
188	ENSRNOG00000005861	Hsd11b1	-1.4782	0.00385035	hydroxysteroid 11-beta dehydrogenase 1 [Source:RGD Symbol
189	ENSRNOG00000059947	Sdc1	-1.45351	0.0054079	syndecan 1 [Source:RGD Symbol
190	ENSRNOG00000017503	Ppargc1b	-1.45209	0.00327294	PPARG coactivator 1 beta [Source:RGD Symbol
191	ENSRNOG00000046171	AABR07035839.1	-1.44771	0.00223705	similar to hypothetical protein
192	ENSRNOG00000046566	Tub	-1.44647	0.0386744	TUB bipartite transcription factor [Source:RGD Symbol
193	ENSRNOG00000045553	Proser2	-1.43743	6.2e-06	proline and serine rich 2 [Source:RGD Symbol
194	ENSRNOG00000033503	Ldlrad2	-1.43591	0.0182694	low density lipoprotein receptor class A domain containing 2
195	ENSRNOG00000001873	P2rx6	-1.42872	0.0070961	purinergic receptor P2X 6 [Source:RGD Symbol
196	ENSRNOG00000010417	Nol4l	-1.41957	0.00258906	nucleolar protein 4-like [Source:RGD Symbol
197	ENSRNOG00000049911	LOC102556347	-1.41751	0.00159121	carbonyl reductase [NADPH] 1-like [Source:RGD Symbol
198	ENSRNOG00000001706	Kalrn	-1.41644	0.00310308	kalirin, RhoGEF kinase [Source:RGD Symbol
199	ENSRNOG00000026898	Zbtb8b	-1.41635	0.00842715	zinc finger and BTB domain containing 8b [Source:RGD Symbol
200	ENSRNOG00000024839	Tysnd1	-1.41602	2.07e-07	trypsin domain containing 1 [Source:RGD Symbol
201	ENSRNOG00000022710	Prrg4	-1.41368	0.0350885	proline rich and Gla domain 4 [Source:RGD Symbol
202	ENSRNOG00000020985	Atp4a	-1.41067	0.0183075	ATPase H+/K+ transporting subunit alpha [Source:RGD Symbol
203	ENSRNOG00000017054	Kcne3	-1.40988	0.000403401	potassium voltage-gated channel subfamily E regulatory subunit 3 [Source:RGD Symbol
204	ENSRNOG00000052070	Aldh1a3	-1.40882	0.0220531	aldehyde dehydrogenase 1 family, member A3 [Source:RGD Symbol
205	ENSRNOG00000014980	Mob4	-1.40872	0.000127157	MOB family member 4, phocein [Source:RGD Symbol
206	ENSRNOG00000006828	Baz1a	-1.40824	5.22e-06	bromodomain adjacent to zinc finger domain, 1A [Source:RGD Symbol
207	ENSRNOG00000027622	Slc35e3	-1.40411	0.000255985	solute carrier family 35, member E3 [Source:RGD Symbol
208	ENSRNOG00000049198	LOC102548682	-1.40177	0.00185109	histone H4-like [Source:RGD Symbol
209	ENSRNOG00000020792	Etv4	-1.39955	0.00229945	ETS variant transcription factor 4 [Source:RGD Symbol
210	ENSRNOG00000002701	Hgd	-1.38999	0.00411696	homogentisate 1, 2-dioxygenase [Source:RGD Symbol
211	ENSRNOG00000007869	Wscd1	-1.38035	0.000731687	WSC domain containing 1 [Source:RGD Symbol
212	ENSRNOG00000045644	LOC684762	-1.37915	0.013025	similar to CG31613-PA [Source:RGD Symbol
213	ENSRNOG00000007574	Padi2	-1.36356	0.00580058	peptidyl arginine deiminase 2 [Source:RGD Symbol
214	ENSRNOG00000002408	Rbm47	-1.36301	0.0042323	RNA binding motif protein 47 [Source:RGD Symbol
215	ENSRNOG00000024280	Ccdc170	-1.35196	0.0118244	coiled-coil domain containing 170 [Source:RGD Symbol
216	ENSRNOG00000019018	Plat	-1.3486	0.0114027	plasminogen activator, tissue type [Source:RGD Symbol
217	ENSRNOG00000013971	Psat1	-1.34686	0.00131745	phosphoserine aminotransferase 1 [Source:RGD Symbol
218	ENSRNOG00000010265	Ada	-1.34416	0.000403422	adenosine deaminase [Source:RGD Symbol
219	ENSRNOG00000006251	Fam83a	-1.34056	0.0108505	family with sequence similarity 83, member A [Source:RGD Symbol
220	ENSRNOG00000023896	Dusp6	-1.33958	0.00042164	dual specificity phosphatase 6 [Source:RGD Symbol
221	ENSRNOG00000057139	Myoz3	-1.32604	0.0223665	myozenin 3 [Source:RGD Symbol
222	ENSRNOG00000008586	Aldh1l2	-1.3252	0.00587088	aldehyde dehydrogenase 1 family, member L2 [Source:RGD Symbol
223	ENSRNOG00000006804	Ppp1r42	-1.32073	0.0425077	protein phosphatase 1, regulatory subunit 42 [Source:RGD Symbol
224	ENSRNOG00000018434	Stab1	-1.31873	0.00293779	stabilin 1 [Source:RGD Symbol
225	ENSRNOG00000005185	Nxph3	-1.31355	9.1e-06	neurexophilin 3 [Source:RGD Symbol
226	ENSRNOG00000019626	Slc27a5	-1.31143	0.0103177	solute carrier family 27 member 5 [Source:RGD Symbol
227	ENSRNOG00000019305	Sh3tc2	-1.30821	1.94e-08	SH3 domain and tetratricopeptide repeats 2 [Source:RGD Symbol
228	ENSRNOG00000057557	Prlr	-1.29214	0.0275035	prolactin receptor [Source:RGD Symbol
229	ENSRNOG00000002436	Mmd	-1.29093	0.0164295	monocyte to macrophage differentiation-associated [Source:RGD Symbol
230	ENSRNOG00000004482	Ccdc88c	-1.28931	0.00350158	coiled-coil domain containing 88C [Source:RGD Symbol
231	ENSRNOG00000022455	Cptp	-1.28818	0.000377016	ceramide-1-phosphate transfer protein [Source:RGD Symbol
232	ENSRNOG00000008480	Kcnab3	-1.28309	0.00616199	potassium voltage-gated channel subfamily A regulatory beta subunit 3 [Source:RGD Symbol
233	ENSRNOG00000022523	Fkbp5	-1.28271	3.14e-14	FKBP prolyl isomerase 5 [Source:RGD Symbol
234	ENSRNOG00000020606	B3gnt8	-1.28157	0.0313356	UDP-GlcNAc:betaGal beta-1,3-N-acetylglucosaminyltransferase 8 [Source:RGD Symbol
235	ENSRNOG00000025695	Tns3	-1.28049	8.39e-05	tensin 3 [Source:RGD Symbol
236	ENSRNOG00000058434	Cfap99	-1.28005	0.0332097	cilia and flagella associated protein 99 [Source:RGD Symbol
237	ENSRNOG00000047213	Gnpda1	-1.27627	2.58e-05	glucosamine-6-phosphate deaminase 1 [Source:RGD Symbol
238	ENSRNOG00000043128	Armcx4	-1.27596	0.00768523	armadillo repeat containing, X-linked 4 [Source:RGD Symbol
239	ENSRNOG00000051624	Hspe1	-1.27531	0.00129744	heat shock protein family E (Hsp10) member 1
240	ENSRNOG00000025332	Cd109	-1.27433	8.16e-05	CD109 molecule [Source:RGD Symbol
241	ENSRNOG00000000653	Nr5a2	-1.27376	0.0150777	nuclear receptor subfamily 5, group A, member 2 [Source:RGD Symbol
242	ENSRNOG00000011892	Slc36a2	-1.2717	5.02e-05	solute carrier family 36 member 2 [Source:RGD Symbol
243	ENSRNOG00000052880	Prph	-1.27144	0.0124535	peripherin [Source:RGD Symbol
244	ENSRNOG00000050205	Afmid	-1.27131	0.0227976	arylformamidase [Source:RGD Symbol
245	ENSRNOG00000005660	Fam110c	-1.26746	0.00872149	family with sequence similarity 110, member C [Source:RGD Symbol
246	ENSRNOG00000028380	Ccdc66	-1.26352	0.00565093	coiled-coil domain containing 66 [Source:RGD Symbol
247	ENSRNOG00000060348	Zdhhc23	-1.26121	7.84e-06	zinc finger, DHHC-type containing 23 [Source:RGD Symbol
248	ENSRNOG00000007495	Smpx	-1.24797	0.0102167	small muscle protein, X-linked [Source:RGD Symbol
249	ENSRNOG00000010326	Col20a1	-1.2473	0.0224646	collagen type XX alpha 1 chain [Source:RGD Symbol
250	ENSRNOG00000031955	Calml3	-1.24433	0.00222478	calmodulin-like 3 [Source:RGD Symbol
251	ENSRNOG00000007687	Sema7a	-1.2419	0.00763479	semaphorin 7A (John Milton Hagen blood group) [Source:RGD Symbol
252	ENSRNOG00000004221	Lgr5	-1.24076	0.0287912	leucine rich repeat containing G protein coupled receptor 5 [Source:RGD Symbol
253	ENSRNOG00000014338	Slc25a25	-1.23819	0.00164761	solute carrier family 25 member 25 [Source:RGD Symbol
254	ENSRNOG00000010805	Fabp4	-1.23184	0.000515098	fatty acid binding protein 4 [Source:RGD Symbol
255	ENSRNOG00000043171	Hdhd2	-1.23042	3.45e-05	haloacid dehalogenase-like hydrolase domain containing 2 [Source:RGD Symbol
256	ENSRNOG00000000245	Slc16a6	-1.22931	0.00463695	solute carrier family 16, member 6 [Source:RGD Symbol
257	ENSRNOG00000001229	Col18a1	-1.22275	8.89e-10	collagen type XVIII alpha 1 chain [Source:RGD Symbol
258	ENSRNOG00000005413	Creb3l1	-1.22141	2.41e-06	cAMP responsive element binding protein 3-like 1 [Source:RGD Symbol
259	ENSRNOG00000021198	Hist1h2bq	-1.22044	0.00495855	histone cluster 1 H2B family member Q [Source:RGD Symbol
260	ENSRNOG00000002289	Ildr1	-1.21943	0.00146064	immunoglobulin-like domain containing receptor 1 [Source:RGD Symbol
261	ENSRNOG00000022189	Htatip2	-1.21749	0.00104441	HIV-1 Tat interactive protein 2 [Source:RGD Symbol
262	ENSRNOG00000007862	Acat1	-1.21276	0.00454293	acetyl-CoA acetyltransferase 1 [Source:RGD Symbol
263	ENSRNOG00000023972	Col4a2	-1.21268	1.22e-14	collagen type IV alpha 2 chain [Source:RGD Symbol
264	ENSRNOG00000029370	Abhd3	-1.21135	0.000164385	abhydrolase domain containing 3 [Source:RGD Symbol
265	ENSRNOG00000003785	Usp43	-1.20983	0.0110604	ubiquitin specific peptidase 43 [Source:RGD Symbol
266	ENSRNOG00000013826	AABR07042866.1	-1.20797	0.00860368	alpha- and gamma-adaptin-binding protein p34 pseudo [Source:NCBI gene
267	ENSRNOG00000011923	Mgarp	-1.20775	0.000255985	mitochondria-localized glutamic acid-rich protein [Source:RGD Symbol
268	ENSRNOG00000005608	Tead4	-1.20741	0.0030829	TEA domain transcription factor 4 [Source:RGD Symbol
269	ENSRNOG00000007546	Asns	-1.20559	1.46e-05	asparagine synthetase (glutamine-hydrolyzing) [Source:RGD Symbol
270	ENSRNOG00000024349	Cbarp	-1.2002	0.00187781	CACN subunit beta associated regulatory protein [Source:RGD Symbol
271	ENSRNOG00000000568	Slc29a3	-1.1986	1.87e-06	solute carrier family 29 member 3 [Source:RGD Symbol
272	ENSRNOG00000014448	Arntl	-1.19806	0.0027087	aryl hydrocarbon receptor nuclear translocator-like [Source:RGD Symbol
273	ENSRNOG00000015727	Loxl4	-1.1974	0.0018212	lysyl oxidase-like 4 [Source:RGD Symbol
274	ENSRNOG00000015084	Necab2	-1.1861	0.00054658	N-terminal EF-hand calcium binding protein 2 [Source:RGD Symbol
275	ENSRNOG00000009613	Sh3bgrl2	-1.18607	0.00934913	SH3 domain binding glutamate-rich protein like 2
276	ENSRNOG00000042960	Rgcc	-1.18582	0.0394865	regulator of cell cycle [Source:RGD Symbol
277	ENSRNOG00000010699	Trim43a	-1.18091	0.0159315	tripartite motif-containing 43A [Source:RGD Symbol
278	ENSRNOG00000004932	Sel1l3	-1.17597	0.00143998	SEL1L family member 3 [Source:RGD Symbol
279	ENSRNOG00000025815	Cdr2l	-1.16908	1.26e-05	cerebellar degeneration-related protein 2-like [Source:RGD Symbol
280	ENSRNOG00000007237	Id2	-1.16906	0.0108769	inhibitor of DNA binding 2 [Source:RGD Symbol
281	ENSRNOG00000010558	Ppif	-1.16871	0.00269139	peptidylprolyl isomerase F [Source:RGD Symbol
282	ENSRNOG00000019466	Agpat2	-1.16412	0.000487862	1-acylglycerol-3-phosphate O-acyltransferase 2 [Source:RGD Symbol
283	ENSRNOG00000010517	Fam126a	-1.15457	0.0174875	family with sequence similarity 126, member A [Source:RGD Symbol
284	ENSRNOG00000014087	Kifc3	-1.15045	0.0260459	kinesin family member C3 [Source:RGD Symbol
285	ENSRNOG00000048114	Echdc3	-1.1504	0.0427557	enoyl CoA hydratase domain containing 3 [Source:RGD Symbol
286	ENSRNOG00000019180	Acsl4	-1.14887	0.00204121	acyl-CoA synthetase long-chain family member 4 [Source:RGD Symbol
287	ENSRNOG00000000634	Cabcoco1	-1.14453	0.0117612	ciliary associated calcium binding coiled-coil 1 [Source:RGD Symbol
288	ENSRNOG00000017577	Bphl	-1.14162	7.11e-05	biphenyl hydrolase like [Source:RGD Symbol
289	ENSRNOG00000031167	AABR07054319.1	-1.13419	0.042957	sulfiredoxin 1 [Source:NCBI gene
290	ENSRNOG00000012315	Agmat	-1.13157	2.9e-05	agmatinase [Source:RGD Symbol
291	ENSRNOG00000014003	Fbxo16	-1.1275	0.000598299	F-box protein 16 [Source:RGD Symbol
292	ENSRNOG00000021093	Syngr4	-1.11939	0.0195237	synaptogyrin 4 [Source:RGD Symbol
293	ENSRNOG00000009715	Me1	-1.11676	0.000296239	malic enzyme 1 [Source:RGD Symbol
294	ENSRNOG00000010958	Prdx3	-1.11675	0.0090907	peroxiredoxin 3 [Source:RGD Symbol
295	ENSRNOG00000019433	Rab3a	-1.11668	0.0139906	RAB3A, member RAS oncogene family [Source:RGD Symbol
296	ENSRNOG00000004456	Clhc1	-1.11353	0.0295523	clathrin heavy chain linker domain containing 1 [Source:RGD Symbol
297	ENSRNOG00000007430	Slx4ip	-1.1067	1.21e-09	SLX4 interacting protein [Source:RGD Symbol
298	ENSRNOG00000017513	Miga2	-1.10598	3.49e-05	mitoguardin 2 [Source:RGD Symbol
299	ENSRNOG00000018143	Hpdl	-1.09618	0.00454293	4-hydroxyphenylpyruvate dioxygenase-like [Source:RGD Symbol
300	ENSRNOG00000020431	Matk	-1.09455	0.0176525	megakaryocyte-associated tyrosine kinase [Source:RGD Symbol
301	ENSRNOG00000020194	Hes6	-1.08855	4.19e-05	hes family bHLH transcription factor 6 [Source:RGD Symbol
302	ENSRNOG00000020579	Col7a1	-1.08787	0.0155729	collagen type VII alpha 1 chain [Source:RGD Symbol
303	ENSRNOG00000017975	Dnajb13	-1.08784	0.0219207	DnaJ heat shock protein family (Hsp40) member B13 [Source:RGD Symbol
304	ENSRNOG00000018231	Nacc2	-1.07274	0.00609295	NACC family member 2 [Source:RGD Symbol
305	ENSRNOG00000027924	Fam83g	-1.07187	0.00833413	family with sequence similarity 83, member G [Source:RGD Symbol
306	ENSRNOG00000050794	Pdlim4	-1.06035	0.00333356	PDZ and LIM domain 4 [Source:RGD Symbol
307	ENSRNOG00000008728	Unc79	-1.05922	0.0129921	unc-79 homolog, NALCN channel complex subunit [Source:RGD Symbol
308	ENSRNOG00000013092	Lonrf3	-1.059	0.0118248	LON peptidase N-terminal domain and ring finger 3 [Source:RGD Symbol
309	ENSRNOG00000049388	Prr32	-1.05341	0.0203865	proline rich 32 [Source:RGD Symbol
310	ENSRNOG00000004588	Zbed4	-1.05334	0.011293	zinc finger, BED-type containing 4 [Source:RGD Symbol
311	ENSRNOG00000020703	Sipa1l3	-1.05172	0.0183075	signal-induced proliferation-associated 1 like 3 [Source:RGD Symbol
312	ENSRNOG00000001736	Bdh1	-1.05057	0.000760026	3-hydroxybutyrate dehydrogenase 1 [Source:RGD Symbol
313	ENSRNOG00000000825	Calhm5	-1.04922	0.0149364	calcium homeostasis modulator family member 5 [Source:RGD Symbol
314	ENSRNOG00000021134	Anxa9	-1.04664	0.0132936	annexin A9 [Source:RGD Symbol
315	ENSRNOG00000006698	Rab33a	-1.04604	0.0441016	RAB33A, member RAS oncogene family [Source:RGD Symbol
316	ENSRNOG00000017821	Agxt2	-1.044	0.0132803	alanine-glyoxylate aminotransferase 2 [Source:RGD Symbol
317	ENSRNOG00000021380	Fads6	-1.04386	0.00154978	fatty acid desaturase 6 [Source:RGD Symbol
318	ENSRNOG00000011861	Aadat	-1.04141	0.00625613	aminoadipate aminotransferase [Source:RGD Symbol
319	ENSRNOG00000001557	Cxadr	-1.04084	0.00688762	CXADR, Ig-like cell adhesion molecule [Source:RGD Symbol
320	ENSRNOG00000010161	Myo10	-1.04009	0.0386859	myosin X [Source:RGD Symbol
321	ENSRNOG00000046261	Acp5	-1.03736	0.000896972	acid phosphatase 5, tartrate resistant [Source:RGD Symbol
322	ENSRNOG00000051816	Tigar	-1.03599	0.0410934	TP53 induced glycolysis regulatory phosphatase [Source:RGD Symbol
323	ENSRNOG00000014187	Igf1r	-1.03163	0.0305741	insulin-like growth factor 1 receptor [Source:RGD Symbol
324	ENSRNOG00000008353	Iqch	-1.02501	0.0475275	IQ motif containing H [Source:RGD Symbol
325	ENSRNOG00000011203	Farp1	-1.02456	0.0431246	FERM, ARH/RhoGEF and pleckstrin domain protein 1 [Source:RGD Symbol
326	ENSRNOG00000009571	Wipf3	-1.02086	1.07e-07	WAS/WASL interacting protein family, member 3 [Source:RGD Symbol
327	ENSRNOG00000001554	RGD1563888	-1.01686	0.0053033	similar to DNA segment, Chr 16, ERATO Doi 472, expressed [Source:RGD Symbol
328	ENSRNOG00000028844	Slc9a5	-1.01681	0.0234592	solute carrier family 9 member A5 [Source:RGD Symbol
329	ENSRNOG00000047211	Fzd3	-1.01677	0.0410934	frizzled class receptor 3 [Source:RGD Symbol
330	ENSRNOG00000006082	Rmdn2	-1.01616	0.000625348	regulator of microtubule dynamics 2 [Source:RGD Symbol
331	ENSRNOG00000012269	Lpcat3	-1.01395	0.00243335	lysophosphatidylcholine acyltransferase 3 [Source:RGD Symbol
332	ENSRNOG00000049771	Gstt1	-1.01333	0.0259699	glutathione S-transferase theta 1 [Source:RGD Symbol
333	ENSRNOG00000016422	Klhl36	-1.00651	0.00164191	kelch-like family member 36 [Source:RGD Symbol
334	ENSRNOG00000005686	Suclg2	-1.00531	0.0124787	succinate-CoA ligase, GDP-forming, beta subunit [Source:RGD Symbol
335	ENSRNOG00000051169	Clnk	1.00074	0.0304753	cytokine-dependent hematopoietic cell linker [Source:RGD Symbol
336	ENSRNOG00000009892	Adamts15	1.00151	0.0410422	ADAM metallopeptidase with thrombospondin type 1 motif, 15 [Source:RGD Symbol
337	ENSRNOG00000018267	B3gnt7	1.00152	0.000190937	UDP-GlcNAc:betaGal beta-1,3-N-acetylglucosaminyltransferase 7 [Source:RGD Symbol
338	ENSRNOG00000002227	Kit	1.00329	0.00972558	KIT proto-oncogene receptor tyrosine kinase [Source:RGD Symbol
339	ENSRNOG00000053384	Bmp7	1.00626	0.0155632	bone morphogenetic protein 7 [Source:RGD Symbol
340	ENSRNOG00000017893	Baiap3	1.00682	0.00125759	BAI1-associated protein 3 [Source:RGD Symbol
341	ENSRNOG00000016432	Samd13	1.00736	0.0336665	sterile alpha motif domain containing 13 [Source:RGD Symbol
342	ENSRNOG00000038319	Akr1c19	1.00759	0.000559967	aldo-keto reductase family 1, member C19 [Source:RGD Symbol
343	ENSRNOG00000038740	Gimap7	1.00872	0.00440761	GTPase, IMAP family member 7 [Source:RGD Symbol
344	ENSRNOG00000012216	Tgfbi	1.01013	0.000579469	transforming growth factor, beta induced [Source:RGD Symbol
345	ENSRNOG00000000413	Pln	1.01076	0.021351	phospholamban [Source:RGD Symbol
346	ENSRNOG00000009329	Nr1d1	1.01447	0.00148412	nuclear receptor subfamily 1, group D, member 1 [Source:RGD Symbol
347	ENSRNOG00000003228	Mid1ip1	1.01499	0.000768077	MID1 interacting protein 1 [Source:RGD Symbol
348	ENSRNOG00000011648	Aqp1	1.01566	0.038838	aquaporin 1 (Colton blood group) [Source:RGD Symbol
349	ENSRNOG00000025142	Mex3b	1.02021	0.00319513	mex-3 RNA binding family member B [Source:RGD Symbol
350	ENSRNOG00000006450	Erbb2	1.02058	0.019338	erb-b2 receptor tyrosine kinase 2 [Source:RGD Symbol
351	ENSRNOG00000046912	Nr1d2	1.02156	5.31e-06	nuclear receptor subfamily 1, group D, member 2 [Source:RGD Symbol
352	ENSRNOG00000012458	Cyp2e1	1.02345	0.000121646	cytochrome P450, family 2, subfamily e, polypeptide 1 [Source:RGD Symbol
353	ENSRNOG00000007477	Edn3	1.02743	0.000438946	endothelin 3 [Source:RGD Symbol
354	ENSRNOG00000032989	Lrrn4	1.02916	0.00609295	leucine rich repeat neuronal 4 [Source:RGD Symbol
355	ENSRNOG00000022603	Astl	1.03051	0.0268546	astacin like metalloendopeptidase [Source:RGD Symbol
356	ENSRNOG00000000723	RT1-CE5	1.03077	0.0461384	RT1 class I, locus CE5 [Source:RGD Symbol
357	ENSRNOG00000004441	Fcmr	1.03156	0.0386391	Fc fragment of IgM receptor [Source:RGD Symbol
358	ENSRNOG00000002456	Hlf	1.03278	0.0199064	HLF transcription factor, PAR bZIP family member [Source:RGD Symbol
359	ENSRNOG00000030729	C4b	1.03279	6.95e-06	complement C4B (Chido blood group) [Source:RGD Symbol
360	ENSRNOG00000058891	Cys1	1.03573	0.00046069	cystin 1 [Source:RGD Symbol
361	ENSRNOG00000026605	Ifi27l2b	1.03609	0.0185243	interferon, alpha-inducible protein 27 like 2B [Source:RGD Symbol
362	ENSRNOG00000010350	Rcan2	1.03655	0.00248678	regulator of calcineurin 2 [Source:RGD Symbol
363	ENSRNOG00000047545	Adra2a	1.03784	0.0147248	adrenoceptor alpha 2A [Source:RGD Symbol
364	ENSRNOG00000020884	Cd6	1.03798	0.0246917	Cd6 molecule [Source:RGD Symbol
365	ENSRNOG00000025251	H1f8	1.03842	0.0345045	H1.8 linker histone [Source:RGD Symbol
366	ENSRNOG00000031469	Glb1l3	1.04109	0.0271368	galactosidase, beta 1-like 3 [Source:RGD Symbol
367	ENSRNOG00000013526	Rassf4	1.04324	4.93e-05	Ras association domain family member 4 [Source:RGD Symbol
368	ENSRNOG00000019716	Ntf3	1.04337	0.0119186	neurotrophin 3 [Source:RGD Symbol
369	ENSRNOG00000008871	Sdr16c5	1.04405	0.0304582	short chain dehydrogenase/reductase family 16C, member 5 [Source:RGD Symbol
370	ENSRNOG00000043350	Cap2	1.04574	0.00135949	cyclase associated actin cytoskeleton regulatory protein 2 [Source:RGD Symbol
371	ENSRNOG00000001720	Hes1	1.04646	3.49e-05	hes family bHLH transcription factor 1 [Source:RGD Symbol
372	ENSRNOG00000016995	Zap70	1.04766	0.00350478	zeta chain of T cell receptor associated protein kinase 70 [Source:RGD Symbol
373	ENSRNOG00000056697	Kcnab1	1.04778	0.0193211	potassium voltage-gated channel subfamily A member regulatory beta subunit 1 [Source:RGD Symbol
374	ENSRNOG00000047686	Pou3f1	1.04852	0.00122274	POU class 3 homeobox 1 [Source:RGD Symbol
375	ENSRNOG00000011381	Acsbg1	1.05032	0.0324211	acyl-CoA synthetase bubblegum family member 1 [Source:RGD Symbol
376	ENSRNOG00000028733	Prkar1b	1.05167	0.000428367	protein kinase cAMP-dependent type I regulatory subunit beta [Source:RGD Symbol
377	ENSRNOG00000021729	Iqub	1.05223	0.0109053	IQ motif and ubiquitin domain containing [Source:RGD Symbol
378	ENSRNOG00000031726	Oas1e	1.05244	0.0371256	2'-5' oligoadenylate synthetase 1E [Source:RGD Symbol
379	ENSRNOG00000004964	Erbb3	1.05275	0.0082652	erb-b2 receptor tyrosine kinase 3 [Source:RGD Symbol
380	ENSRNOG00000061230	L1cam	1.05387	0.0260075	L1 cell adhesion molecule [Source:RGD Symbol
381	ENSRNOG00000007159	Ccl2	1.05407	0.00526926	C-C motif chemokine ligand 2 [Source:RGD Symbol
382	ENSRNOG00000010392	Nrg1	1.05557	0.00639065	neuregulin 1 [Source:RGD Symbol
383	ENSRNOG00000016512	Sema3b	1.05734	6.39e-05	semaphorin 3B [Source:RGD Symbol
384	ENSRNOG00000000777	RT1-S3	1.05802	0.0027087	RT1 class Ib, locus S3 [Source:RGD Symbol
385	ENSRNOG00000030688	Lrrc2	1.05821	0.0283022	leucine rich repeat containing 2 [Source:RGD Symbol
386	ENSRNOG00000021724	Ptprcap	1.05964	0.019338	protein tyrosine phosphatase, receptor type, C-associated protein [Source:RGD Symbol
387	ENSRNOG00000000478	AA926063	1.0604	0.0246714	AA926063gene [Source:RGD Symbol
388	ENSRNOG00000005731	Birc3	1.06548	8.61e-06	baculoviral IAP repeat-containing 3 [Source:RGD Symbol
389	ENSRNOG00000016950	Otud1	1.06699	7.8e-06	OTU deubiquitinase 1 [Source:RGD Symbol
390	ENSRNOG00000028774	Vgll3	1.06889	0.0371256	vestigial-like family member 3 [Source:RGD Symbol
391	ENSRNOG00000042322	Pcdhga4	1.06943	0.0269538	protocadherin gamma subfamily A, 4 [Source:RGD Symbol
392	ENSRNOG00000058940	Rab11fip1	1.07225	0.00268282	RAB11 family interacting protein 1 [Source:RGD Symbol
393	ENSRNOG00000014850	Amhr2	1.07233	0.00106234	anti-Mullerian hormone receptor type 2 [Source:RGD Symbol
394	ENSRNOG00000011977	Sema5a	1.07373	0.0372891	semaphorin 5A [Source:RGD Symbol
395	ENSRNOG00000005917	Pawr	1.07659	0.0001044	pro-apoptotic WT1 regulator [Source:RGD Symbol
396	ENSRNOG00000059166	Ldb3	1.07753	0.00296118	LIM domain binding 3 [Source:RGD Symbol
397	ENSRNOG00000017766	Ca12	1.07756	0.0271368	carbonic anhydrase 12 [Source:RGD Symbol
398	ENSRNOG00000010205	Mturn	1.07827	0.0450657	maturin, neural progenitor differentiation regulator homolog [Source:RGD Symbol
399	ENSRNOG00000026203	Pax8	1.07934	0.0177956	paired box 8 [Source:RGD Symbol
400	ENSRNOG00000028580	Pcnx2	1.08261	0.0244677	pecanex 2 [Source:RGD Symbol
401	ENSRNOG00000020310	Grik5	1.08431	0.000462858	glutamate ionotropic receptor kainate type subunit 5 [Source:RGD Symbol
402	ENSRNOG00000025349	Maneal	1.08547	0.0182564	mannosidase, endo-alpha-like
403	ENSRNOG00000019660	Spib	1.08573	0.0463698	Spi-B transcription factor [Source:RGD Symbol
404	ENSRNOG00000001313	Gnaz	1.08609	0.036909	G protein subunit alpha z [Source:RGD Symbol
405	ENSRNOG00000012862	Spsb4	1.09269	0.014227	splA/ryanodine receptor domain and SOCS box containing 4 [Source:RGD Symbol
406	ENSRNOG00000002004	Prdm8	1.09325	0.00463618	PR/SET domain 8 [Source:RGD Symbol
407	ENSRNOG00000018413	Per3	1.09446	0.00212508	period circadian regulator 3 [Source:RGD Symbol
408	ENSRNOG00000004330	Chrdl1	1.0961	0.048197	chordin-like 1 [Source:RGD Symbol
409	ENSRNOG00000020424	Plpp4	1.09895	0.00451578	phospholipid phosphatase 4 [Source:RGD Symbol
410	ENSRNOG00000013555	Ankrd55	1.102	2.34e-06	ankyrin repeat domain 55 [Source:RGD Symbol
411	ENSRNOG00000060103	Bex4	1.10266	0.0016777	brain expressed, X-linked 4 [Source:RGD Symbol
412	ENSRNOG00000004208	Crim1	1.10483	0.0147133	cysteine rich transmembrane BMP regulator 1 [Source:RGD Symbol
413	ENSRNOG00000014233	Krt19	1.11216	0.000154871	keratin 19 [Source:RGD Symbol
414	ENSRNOG00000021256	Adra1d	1.11282	0.00712463	adrenoceptor alpha 1D [Source:RGD Symbol
415	ENSRNOG00000059500	Cdkn1c	1.11373	0.00217507	cyclin-dependent kinase inhibitor 1C [Source:RGD Symbol
416	ENSRNOG00000010592	Slc25a27	1.1151	0.0144093	solute carrier family 25, member 27 [Source:RGD Symbol
417	ENSRNOG00000016502	Dscaml1	1.11673	0.0171375	DS cell adhesion molecule-like 1 [Source:RGD Symbol
418	ENSRNOG00000009932	Mctp2	1.11678	0.0054079	multiple C2 and transmembrane domain containing 2 [Source:RGD Symbol
419	ENSRNOG00000055078	Cyp4b1	1.11768	0.0155466	cytochrome P450, family 4, subfamily b, polypeptide 1 [Source:RGD Symbol
420	ENSRNOG00000030771	Dgkb	1.11781	0.017661	diacylglycerol kinase, beta [Source:RGD Symbol
421	ENSRNOG00000003616	Grem2	1.11826	0.000204579	gremlin 2, DAN family BMP antagonist [Source:RGD Symbol
422	ENSRNOG00000015461	Serpine2	1.11895	0.0192069	serpin family E member 2 [Source:RGD Symbol
423	ENSRNOG00000036674	Cd7	1.12125	0.0227976	Cd7 molecule [Source:RGD Symbol
424	ENSRNOG00000020478	Camk4	1.12293	0.0430485	calcium/calmodulin-dependent protein kinase IV [Source:RGD Symbol
425	ENSRNOG00000014350	Ccn1	1.12371	0.00415673	cellular communication network factor 1 [Source:RGD Symbol
426	ENSRNOG00000029292	LOC500877	1.12414	0.0302373	Ab1-152 [Source:RGD Symbol
427	ENSRNOG00000016875	Cbx7	1.12665	5.26e-07	chromobox 7 [Source:RGD Symbol
428	ENSRNOG00000013017	Arnt2	1.12699	0.00731347	aryl hydrocarbon receptor nuclear translocator 2 [Source:RGD Symbol
429	ENSRNOG00000005515	Rhbdl3	1.12834	0.000772435	rhomboid like 3 [Source:RGD Symbol
430	ENSRNOG00000030246	Btla	1.13009	0.0145443	B and T lymphocyte associated [Source:RGD Symbol
431	ENSRNOG00000031974	Pcdh10	1.13401	0.013798	protocadherin 10 [Source:RGD Symbol
432	ENSRNOG00000047450	Lmo3	1.13561	0.00932283	LIM domain only 3 [Source:RGD Symbol
433	ENSRNOG00000032240	Gbp5	1.13704	2.1e-05	guanylate binding protein 5 [Source:RGD Symbol
434	ENSRNOG00000015518	Rbp4	1.13753	0.00565093	retinol binding protein 4 [Source:RGD Symbol
435	ENSRNOG00000013793	C1qtnf9	1.13951	0.0304753	C1q and TNF related 9 [Source:RGD Symbol
436	ENSRNOG00000032970	Gpr174	1.14641	0.0328777	G protein-coupled receptor 174 [Source:RGD Symbol
437	ENSRNOG00000013269	Tnfsf10	1.14707	1.48e-05	TNF superfamily member 10 [Source:RGD Symbol
438	ENSRNOG00000005857	Lrrc3b	1.14849	0.0463698	leucine rich repeat containing 3B [Source:RGD Symbol
439	ENSRNOG00000031287	Cacna2d3	1.15073	0.00190952	calcium voltage-gated channel auxiliary subunit alpha2delta 3 [Source:RGD Symbol
440	ENSRNOG00000009531	Col9a3	1.15432	0.0105427	collagen type IX alpha 3 chain [Source:RGD Symbol
441	ENSRNOG00000019864	C1qtnf12	1.16113	0.00833413	C1q and TNF related 12 [Source:RGD Symbol
442	ENSRNOG00000017456	Vstm2b	1.16274	0.0298765	V-set and transmembrane domain containing 2B [Source:RGD Symbol
443	ENSRNOG00000047493	Slco1a4	1.16304	0.00116304	solute carrier organic anion transporter family, member 1a4 [Source:RGD Symbol
444	ENSRNOG00000008054	Igsf9	1.16474	0.000180686	immunoglobulin superfamily, member 9 [Source:RGD Symbol
445	ENSRNOG00000007301	Gdf9	1.16986	0.00961123	growth differentiation factor 9 [Source:RGD Symbol
446	ENSRNOG00000004783	Fam171b	1.17133	0.0053033	family with sequence similarity 171, member B [Source:RGD Symbol
447	ENSRNOG00000002964	Xcl1	1.17258	0.0255967	X-C motif chemokine ligand 1 [Source:RGD Symbol
448	ENSRNOG00000030149	Adgrl3	1.17574	0.00427879	adhesion G protein-coupled receptor L3 [Source:RGD Symbol
449	ENSRNOG00000009427	Tbx21	1.17975	0.0492262	T-box transcription factor 21 [Source:RGD Symbol
450	ENSRNOG00000003947	Ntn1	1.18022	0.00965285	netrin 1 [Source:RGD Symbol
451	ENSRNOG00000014054	Adam7	1.18025	0.0136073	ADAM metallopeptidase domain 7 [Source:RGD Symbol
452	ENSRNOG00000006802	Lrrn1	1.18398	0.0289128	leucine rich repeat neuronal 1 [Source:RGD Symbol
453	ENSRNOG00000036897	Defb24	1.18502	0.0477999	defensin beta 24 [Source:RGD Symbol
454	ENSRNOG00000057769	Oas1h	1.18646	0.013025	2 ' -5 ' oligoadenylate synthetase 1H [Source:RGD Symbol
455	ENSRNOG00000002524	Gpr37	1.18779	0.00743049	G protein-coupled receptor 37 [Source:RGD Symbol
456	ENSRNOG00000014751	Ret	1.18801	0.020136	ret proto-oncogene [Source:RGD Symbol
457	ENSRNOG00000029079	Hspb7	1.19026	0.00580016	heat shock protein family B (small) member 7 [Source:RGD Symbol
458	ENSRNOG00000054508	Foxp2	1.19161	0.039026	forkhead box P2 [Source:RGD Symbol
459	ENSRNOG00000001389	Irs3	1.19196	1.12e-08	insulin receptor substrate 3 [Source:RGD Symbol
460	ENSRNOG00000004084	Lratd1	1.19636	0.00320033	LRAT domain containing 1 [Source:RGD Symbol
461	ENSRNOG00000006860	Itk	1.19723	0.0027087	IL2-inducible T-cell kinase [Source:RGD Symbol
462	ENSRNOG00000006200	St18	1.1981	0.0410934	ST18 C2H2C-type zinc finger transcription factor [Source:RGD Symbol
463	ENSRNOG00000001369	Oas1a	1.19874	2.44e-24	2'-5' oligoadenylate synthetase 1A [Source:RGD Symbol
464	ENSRNOG00000023030	Cd96	1.19974	0.0283022	CD96 molecule [Source:RGD Symbol
465	ENSRNOG00000055185	Dusp9	1.20475	0.00125759	dual specificity phosphatase 9 [Source:RGD Symbol
466	ENSRNOG00000017546	Mylk3	1.20489	7.87e-05	myosin light chain kinase 3 [Source:RGD Symbol
467	ENSRNOG00000019776	Sh3gl3	1.20508	0.00109214	SH3 domain containing GRB2 like 3, endophilin A3 [Source:RGD Symbol
468	ENSRNOG00000008184	Esrp1	1.20599	0.0285946	epithelial splicing regulatory protein 1 [Source:RGD Symbol
469	ENSRNOG00000015036	Ccn2	1.20617	0.0120784	cellular communication network factor 2 [Source:RGD Symbol
470	ENSRNOG00000022848	MGC114483	1.20904	0.0053033	similar to MAGEB3 [Source:RGD Symbol
471	ENSRNOG00000023509	Irs2	1.21004	0.000139678	insulin receptor substrate 2 [Source:RGD Symbol
472	ENSRNOG00000005573	Ntn4	1.21419	0.0174863	netrin 4 [Source:RGD Symbol
473	ENSRNOG00000043304	Apcdd1	1.21465	4.63e-05	APC down-regulated 1 [Source:RGD Symbol
474	ENSRNOG00000010320	Efnb3	1.22008	0.0107204	ephrin B3 [Source:RGD Symbol
475	ENSRNOG00000010777	Tox	1.22039	0.0295523	thymocyte selection-associated high mobility group box [Source:RGD Symbol
476	ENSRNOG00000020337	Sla2	1.22048	0.0183705	Src-like-adaptor 2 [Source:RGD Symbol
477	ENSRNOG00000015401	Mapk4	1.22136	0.0334979	mitogen-activated protein kinase 4 [Source:RGD Symbol
478	ENSRNOG00000027940	Plppr3	1.22193	0.0016777	phospholipid phosphatase related 3 [Source:RGD Symbol
479	ENSRNOG00000033983	Sohlh1	1.22315	0.00385035	spermatogenesis and oogenesis specific basic helix-loop-helix 1 [Source:RGD Symbol
480	ENSRNOG00000036802	Snhg11	1.22378	0.0410934	small nucleolar RNA host gene 11 [Source:RGD Symbol
481	ENSRNOG00000014613	Ddah1	1.22454	0.000166076	dimethylarginine dimethylaminohydrolase 1 [Source:RGD Symbol
482	ENSRNOG00000000843	Ly6g6c	1.22538	0.00414166	lymphocyte antigen 6 family member G6C [Source:RGD Symbol
483	ENSRNOG00000011994	Perp	1.22777	0.0270514	PERP, TP53 apoptosis effector [Source:RGD Symbol
484	ENSRNOG00000014532	Lbp	1.2289	0.0102256	lipopolysaccharide binding protein [Source:RGD Symbol
485	ENSRNOG00000005519	Grm3	1.22938	0.0192162	glutamate metabotropic receptor 3 [Source:RGD Symbol
486	ENSRNOG00000023935	Nrsn2	1.23127	0.0237063	neurensin 2 [Source:RGD Symbol
487	ENSRNOG00000059428	LOC100125366	1.23445	0.00213576	40S ribosomal protein S2
488	ENSRNOG00000001439	Srrm3	1.23668	0.00296792	serine/arginine repetitive matrix 3 [Source:RGD Symbol
489	ENSRNOG00000016696	Angpt2	1.23975	0.00556312	angiopoietin 2 [Source:RGD Symbol
490	ENSRNOG00000007713	Tmcc3	1.24387	0.00556312	transmembrane and coiled-coil domain family 3 [Source:RGD Symbol
491	ENSRNOG00000059793	Rab37	1.24594	0.0498372	RAB37, member RAS oncogene family [Source:RGD Symbol
492	ENSRNOG00000018982	Entpd3	1.24665	0.000166076	ectonucleoside triphosphate diphosphohydrolase 3 [Source:RGD Symbol
493	ENSRNOG00000017118	P4ha3	1.24917	0.0487095	prolyl 4-hydroxylase subunit alpha 3 [Source:RGD Symbol
494	ENSRNOG00000001960	Sult1d1	1.25062	0.0187843	sulfotransferase family 1D, member 1 [Source:RGD Symbol
495	ENSRNOG00000052634	Lsmem2	1.25895	0.0113133	leucine-rich single-pass membrane protein 2 [Source:RGD Symbol
496	ENSRNOG00000013397	Foxo1	1.26096	0.0227457	forkhead box O1 [Source:RGD Symbol
497	ENSRNOG00000033234	Ccrl2	1.26186	7.39e-10	C-C motif chemokine receptor like 2 [Source:RGD Symbol
498	ENSRNOG00000047046	Plin4	1.26333	0.0373726	perilipin 4 [Source:RGD Symbol
499	ENSRNOG00000014538	Nxnl2	1.2655	0.00104441	nucleoredoxin-like 2 [Source:RGD Symbol
500	ENSRNOG00000006010	Slc6a20	1.26651	0.000971925	solute carrier family 6 member 20 [Source:RGD Symbol
501	ENSRNOG00000001451	Fkbp6	1.26796	0.0209504	FKBP prolyl isomerase 6 [Source:RGD Symbol
502	ENSRNOG00000015821	Cd2	1.2711	0.00338412	Cd2 molecule [Source:RGD Symbol
503	ENSRNOG00000024425	LOC100910636	1.2737	0.0354594	zinc finger CW-type PWWP domain protein 1-like [Source:RGD Symbol
504	ENSRNOG00000016543	Trim63	1.27381	0.0163352	tripartite motif containing 63 [Source:RGD Symbol
505	ENSRNOG00000007539	Rsad2	1.27914	0.0070961	radical S-adenosyl methionine domain containing 2 [Source:RGD Symbol
506	ENSRNOG00000019161	Cpeb1	1.28186	9.88e-08	cytoplasmic polyadenylation element binding protein 1 [Source:RGD Symbol
507	ENSRNOG00000014465	Oca2	1.28383	0.00465253	OCA2 melanosomal transmembrane protein [Source:RGD Symbol
508	ENSRNOG00000020097	Inha	1.28577	0.000356555	inhibin subunit alpha [Source:RGD Symbol
509	ENSRNOG00000018092	Cd83	1.28631	0.0318671	CD83 molecule [Source:RGD Symbol
510	ENSRNOG00000002607	Sox9	1.29555	0.00627773	SRY-box transcription factor 9 [Source:RGD Symbol
511	ENSRNOG00000009802	Fam124a	1.29775	5.71e-06	family with sequence similarity 124 member A [Source:RGD Symbol
512	ENSRNOG00000011659	Alpk3	1.29889	0.0317821	alpha-kinase 3 [Source:RGD Symbol
513	ENSRNOG00000022176	Gpr75	1.3051	0.0143053	G protein-coupled receptor 75 [Source:RGD Symbol
514	ENSRNOG00000007206	LOC361016	1.30727	0.0460594	similar to RIKEN cDNA 4933406L09 [Source:RGD Symbol
515	ENSRNOG00000016069	Cd3e	1.31095	0.00503454	CD3e molecule [Source:RGD Symbol
516	ENSRNOG00000001959	Mx1	1.31344	0.000667011	myxovirus (influenza virus) resistance 1 [Source:RGD Symbol
517	ENSRNOG00000016289	Bmpr1b	1.3177	0.0113695	bone morphogenetic protein receptor type 1B [Source:RGD Symbol
518	ENSRNOG00000020832	C2cd4d	1.32467	0.0115424	C2 calcium-dependent domain containing 4D [Source:RGD Symbol
519	ENSRNOG00000002802	Cxcl1	1.32743	0.00104441	C-X-C motif chemokine ligand 1 [Source:RGD Symbol
520	ENSRNOG00000006855	Padi4	1.33046	9.7e-06	peptidyl arginine deiminase 4 [Source:RGD Symbol
521	ENSRNOG00000027212	Tekt3	1.33152	0.00951237	tektin 3 [Source:RGD Symbol
522	ENSRNOG00000022994	Nlrp5	1.3318	0.0303924	NLR family, pyrin domain containing 5 [Source:RGD Symbol
523	ENSRNOG00000037198	Usp18	1.33271	0.00404061	ubiquitin specific peptidase 18 [Source:RGD Symbol
524	ENSRNOG00000017445	Tubb2b	1.33767	0.00350158	tubulin, beta 2B class IIb [Source:RGD Symbol
525	ENSRNOG00000002653	Kcnk2	1.33988	0.0188853	potassium two pore domain channel subfamily K member 2 [Source:RGD Symbol
526	ENSRNOG00000002339	Mark1	1.34025	3.48e-06	microtubule affinity regulating kinase 1 [Source:RGD Symbol
527	ENSRNOG00000013862	Dusp2	1.34835	4.7e-05	dual specificity phosphatase 2 [Source:RGD Symbol
528	ENSRNOG00000026056	Ccnb1ip1	1.35188	0.00434393	cyclin B1 interacting protein 1 [Source:RGD Symbol
529	ENSRNOG00000000368	Grik2	1.3564	0.00630969	glutamate ionotropic receptor kainate type subunit 2 [Source:RGD Symbol
530	ENSRNOG00000015505	Mfap5	1.3576	5.05e-06	microfibril associated protein 5 [Source:RGD Symbol
531	ENSRNOG00000009660	Enpp6	1.35983	0.000462858	ectonucleotide pyrophosphatase/phosphodiesterase 6 [Source:RGD Symbol
532	ENSRNOG00000048148	Ly6l	1.37155	2.29e-10	lymphocyte antigen 6 family member L [Source:RGD Symbol
533	ENSRNOG00000019065	Zfp385b	1.37262	4.59e-11	zinc finger protein 385B [Source:RGD Symbol
534	ENSRNOG00000028781	Abcc6	1.37527	0.000160885	ATP binding cassette subfamily C member 6 [Source:RGD Symbol
535	ENSRNOG00000014371	Cdh13	1.37767	0.000187323	cadherin 13 [Source:RGD Symbol
536	ENSRNOG00000046482	Znf750	1.37848	0.0191041	zinc finger protein 750 [Source:RGD Symbol
537	ENSRNOG00000004918	Kcna4	1.38442	0.0494969	potassium voltage-gated channel subfamily A member 4 [Source:RGD Symbol
538	ENSRNOG00000026466	Lrrtm3	1.3868	0.000416703	leucine rich repeat transmembrane neuronal 3 [Source:RGD Symbol
539	ENSRNOG00000008785	Klf5	1.38799	4.19e-05	Kruppel-like factor 5 [Source:RGD Symbol
540	ENSRNOG00000053687	Znf660	1.38835	0.00321939	zinc finger protein 660 [Source:RGD Symbol
541	ENSRNOG00000017511	Dcdc2	1.39201	0.000340535	doublecortin domain containing 2 [Source:RGD Symbol
542	ENSRNOG00000060320	Lin28a	1.39342	0.030637	lin-28 homolog A [Source:RGD Symbol
543	ENSRNOG00000014847	Rassf10	1.39462	0.000162003	Ras association domain family member 10 [Source:RGD Symbol
544	ENSRNOG00000006319	Cxcr6	1.39758	0.00133999	C-X-C motif chemokine receptor 6 [Source:RGD Symbol
545	ENSRNOG00000001259	Cux2	1.39901	0.000613512	cut-like homeobox 2 [Source:RGD Symbol
546	ENSRNOG00000032699	Ttyh1	1.40085	7.47e-05	tweety family member 1 [Source:RGD Symbol
547	ENSRNOG00000016878	Plppr5	1.40159	0.000152134	phospholipid phosphatase related 5 [Source:RGD Symbol
548	ENSRNOG00000016603	Rtn2	1.40616	3.51e-09	reticulon 2 [Source:RGD Symbol
549	ENSRNOG00000004928	Sntg2	1.40618	0.0306186	syntrophin, gamma 2 [Source:RGD Symbol
550	ENSRNOG00000024620	Mamdc2	1.41145	0.0352008	MAM domain containing 2
551	ENSRNOG00000056446	Endou	1.42311	0.000277513	endonuclease, poly(U)-specific [Source:RGD Symbol
552	ENSRNOG00000033000	Oog3	1.42368	0.0256056	oogenesin 3 [Source:RGD Symbol
553	ENSRNOG00000005574	Adamts8	1.42454	0.0141654	ADAM metallopeptidase with thrombospondin type 1 motif, 8 [Source:RGD Symbol
554	ENSRNOG00000019985	Asic4	1.42528	3.51e-09	acid sensing ion channel subunit family member 4 [Source:RGD Symbol
555	ENSRNOG00000002919	Gfap	1.42679	0.000127157	glial fibrillary acidic protein [Source:RGD Symbol
556	ENSRNOG00000053071	SNORA70	1.42707	0.0295523	Small nucleolar RNA SNORA70
557	ENSRNOG00000017646	RGD1309651	1.42709	0.00126113	similar to 1190005I06Rik protein [Source:RGD Symbol
558	ENSRNOG00000029342	Scn7a	1.42849	0.0480854	sodium voltage-gated channel alpha subunit 7 [Source:RGD Symbol
559	ENSRNOG00000022660	Ccdc73	1.43089	0.0115747	coiled-coil domain containing 73 [Source:RGD Symbol
560	ENSRNOG00000019377	Amh	1.43229	0.0102267	anti-Mullerian hormone [Source:RGD Symbol
561	ENSRNOG00000008798	Pipox	1.4332	0.00283549	pipecolic acid and sarcosine oxidase [Source:RGD Symbol
562	ENSRNOG00000017539	Mmp9	1.43338	0.0492262	matrix metallopeptidase 9 [Source:RGD Symbol
563	ENSRNOG00000025069	Ly9	1.43858	3.1e-05	lymphocyte antigen 9 [Source:RGD Symbol
564	ENSRNOG00000012892	Abca4	1.44173	0.00864478	ATP binding cassette subfamily A member 4 [Source:RGD Symbol
565	ENSRNOG00000055530	Panx2	1.44553	8.53e-07	pannexin 2 [Source:RGD Symbol
566	ENSRNOG00000027157	Ly6g6e	1.4473	0.0299652	lymphocyte antigen 6 family member G6E [Source:RGD Symbol
567	ENSRNOG00000051015	Cd70	1.45475	0.00699467	Cd70 molecule [Source:RGD Symbol
568	ENSRNOG00000042717	Ciart	1.45541	0.0371504	circadian associated repressor of transcription [Source:RGD Symbol
569	ENSRNOG00000046007	Cldn3	1.45611	0.0246058	claudin 3 [Source:RGD Symbol
570	ENSRNOG00000019894	Izumo1r	1.46334	0.0248628	IZUMO1 receptor, JUNO [Source:RGD Symbol
571	ENSRNOG00000050000	AABR07034739.1	1.46481	0.0173981	Ig lambda-2 chain C region
572	ENSRNOG00000009144	Lad1	1.46818	0.000728902	ladinin 1 [Source:RGD Symbol
573	ENSRNOG00000010519	Cyp39a1	1.47844	0.0226945	cytochrome P450, family 39, subfamily a, polypeptide 1 [Source:RGD Symbol
574	ENSRNOG00000000158	Cdo1	1.47946	0.000293671	cysteine dioxygenase type 1 [Source:RGD Symbol
575	ENSRNOG00000010840	Adamtsl3	1.4806	2.79e-13	ADAMTS-like 3 [Source:RGD Symbol
576	ENSRNOG00000018250	Tnni3	1.48702	0.00711238	troponin I3, cardiac type [Source:RGD Symbol
577	ENSRNOG00000022353	Klk13	1.49577	2.53e-06	kallikrein related-peptidase 13 [Source:RGD Symbol
578	ENSRNOG00000007243	Havcr1	1.50607	0.0125102	hepatitis A virus cellular receptor 1 [Source:RGD Symbol
579	ENSRNOG00000048088	Mest	1.50635	0.00518725	mesoderm specific transcript [Source:RGD Symbol
580	ENSRNOG00000039305	LOC102547118	1.50783	0.020518	retinitis pigmentosa 1-like 1 protein-like [Source:RGD Symbol
581	ENSRNOG00000049882	Adcyap1	1.50788	0.0298933	adenylate cyclase activating polypeptide 1 [Source:RGD Symbol
582	ENSRNOG00000029810	LOC100911766	1.51268	0.0116573	tetraspanin-4-like [Source:RGD Symbol
583	ENSRNOG00000019697	Ankrd28	1.51453	0.0264239	ankyrin repeat domain 28 [Source:RGD Symbol
584	ENSRNOG00000005348	Pamr1	1.52127	0.000667011	peptidase domain containing associated with muscle regeneration 1 [Source:RGD Symbol
585	ENSRNOG00000019751	Cyb5r2	1.52194	2.27e-06	cytochrome b5 reductase 2 [Source:RGD Symbol
586	ENSRNOG00000004874	Flrt3	1.52473	3.04e-05	fibronectin leucine rich transmembrane protein 3 [Source:RGD Symbol
587	ENSRNOG00000019447	Ecel1	1.52555	0.00284271	endothelin converting enzyme-like 1 [Source:RGD Symbol
588	ENSRNOG00000050360	Urad	1.52657	0.00381207	ureidoimidazoline (2-oxo-4-hydroxy-4-carboxy-5-) decarboxylase [Source:RGD Symbol
589	ENSRNOG00000021027	Dbp	1.53009	2.62e-05	D-box binding PAR bZIP transcription factor [Source:RGD Symbol
590	ENSRNOG00000026067	Wfdc10a	1.53028	1.86e-09	WAP four-disulfide core domain 10A [Source:RGD Symbol
591	ENSRNOG00000013123	Scube2	1.53153	0.00630969	signal peptide, CUB domain and EGF like domain containing 2 [Source:RGD Symbol
592	ENSRNOG00000003105	Kif19	1.53274	0.0121122	kinesin family member 19 [Source:RGD Symbol
593	ENSRNOG00000018859	Pik3ip1	1.53819	2.69e-05	phosphoinositide-3-kinase interacting protein 1 [Source:RGD Symbol
594	ENSRNOG00000004998	Jakmip1	1.5408	0.0132803	janus kinase and microtubule interacting protein 1 [Source:RGD Symbol
595	ENSRNOG00000002873	Fam183a	1.54143	0.0141159	family with sequence similarity 183 member A [Source:RGD Symbol
596	ENSRNOG00000022567	Gpr62	1.5429	0.0246408	G protein-coupled receptor 62 [Source:RGD Symbol
597	ENSRNOG00000061237	Dio1	1.54786	2.04e-06	iodothyronine deiodinase 1 [Source:RGD Symbol
598	ENSRNOG00000052017	Dio3	1.55117	5.71e-06	iodothyronine deiodinase 3 [Source:RGD Symbol
599	ENSRNOG00000058938	Camkv	1.55163	0.0151504	CaM kinase-like vesicle-associated [Source:RGD Symbol
600	ENSRNOG00000033980	Wfdc11	1.56181	2.9e-05	WAP four-disulfide core domain 11 [Source:RGD Symbol
601	ENSRNOG00000005250	Abcg5	1.56669	0.017015	ATP binding cassette subfamily G member 5 [Source:RGD Symbol
602	ENSRNOG00000033844	LOC100912195	1.56677	3.35e-08	protein BEX1-like [Source:RGD Symbol
603	ENSRNOG00000004110	Trib2	1.56862	0.000626988	tribbles pseudokinase 2 [Source:RGD Symbol
604	ENSRNOG00000012301	Cfap161	1.57124	0.00872149	cilia and flagella associated protein 161 [Source:RGD Symbol
605	ENSRNOG00000012058	Egflam	1.57209	4.92e-11	EGF-like, fibronectin type III and laminin G domains [Source:RGD Symbol
606	ENSRNOG00000016044	Mab21l3	1.57306	0.0400573	mab-21 like 3 [Source:RGD Symbol
607	ENSRNOG00000028082	Tal2	1.57342	0.0064084	TAL bHLH transcription factor 2 [Source:RGD Symbol
608	ENSRNOG00000028348	Lhx8	1.57365	0.0153471	LIM homeobox 8 [Source:RGD Symbol
609	ENSRNOG00000052725	Shisal1	1.58674	0.0342202	shisa like 1 [Source:RGD Symbol
610	ENSRNOG00000001924	Tp63	1.58739	0.0162963	tumor protein p63 [Source:RGD Symbol
611	ENSRNOG00000019830	Hsd17b1	1.5885	0.00812762	hydroxysteroid (17-beta) dehydrogenase 1 [Source:RGD Symbol
612	ENSRNOG00000015667	Epcam	1.59095	0.000331058	epithelial cell adhesion molecule [Source:RGD Symbol
613	ENSRNOG00000051372	Mycn	1.59902	9.56e-10	MYCN proto-oncogene, bHLH transcription factor [Source:RGD Symbol
614	ENSRNOG00000026585	Lrrc66	1.60528	0.000209741	leucine rich repeat containing 66 [Source:RGD Symbol
615	ENSRNOG00000015994	Cd3d	1.60541	0.00085437	CD3d molecule [Source:RGD Symbol
616	ENSRNOG00000036680	Notum	1.60708	4.46e-05	NOTUM, palmitoleoyl-protein carboxylesterase [Source:RGD Symbol
617	ENSRNOG00000023881	Skap1	1.60856	0.00161382	src kinase associated phosphoprotein 1 [Source:RGD Symbol
618	ENSRNOG00000001368	Rph3a	1.61105	0.0386729	rabphilin 3A [Source:RGD Symbol
619	ENSRNOG00000008312	Stra6	1.61745	0.010723	stimulated by retinoic acid 6 [Source:RGD Symbol
620	ENSRNOG00000016957	Igfbp2	1.62462	1.06e-13	insulin-like growth factor binding protein 2 [Source:RGD Symbol
621	ENSRNOG00000011305	Sox10	1.63542	0.00161382	SRY-box transcription factor 10 [Source:RGD Symbol
622	ENSRNOG00000031249	Slco1a2	1.63676	0.0460447	solute carrier organic anion transporter family, member 1A2 [Source:RGD Symbol
623	ENSRNOG00000011518	Dusp26	1.63711	2.44e-05	dual specificity phosphatase 26 [Source:RGD Symbol
624	ENSRNOG00000006237	Gpr37l1	1.63741	0.0143999	G protein-coupled receptor 37-like 1 [Source:RGD Symbol
625	ENSRNOG00000005770	Sostdc1	1.64512	0.00505714	sclerostin domain containing 1 [Source:RGD Symbol
626	ENSRNOG00000009855	Serpina5	1.64661	0.0288873	serpin family A member 5 [Source:RGD Symbol
627	ENSRNOG00000018311	Cd19	1.6545	0.00622901	CD19 molecule [Source:RGD Symbol
628	ENSRNOG00000007647	Oprk1	1.65918	0.0181905	opioid receptor, kappa 1 [Source:RGD Symbol
629	ENSRNOG00000008697	Ccn3	1.66828	0.000165592	cellular communication network factor 3 [Source:RGD Symbol
630	ENSRNOG00000006426	Syt1	1.67613	0.00195132	synaptotagmin 1 [Source:RGD Symbol
631	ENSRNOG00000053337	Ly49s6	1.6781	0.027189	Ly49 stimulatory receptor 6 [Source:RGD Symbol
632	ENSRNOG00000061883	Aqp9	1.67981	0.000307092	aquaporin 9 [Source:RGD Symbol
633	ENSRNOG00000024889	Snip1	1.6821	0.0283022	Smad nuclear interacting protein 1 [Source:RGD Symbol
634	ENSRNOG00000021274	Fermt1	1.68484	0.00174957	fermitin family member 1 [Source:RGD Symbol
635	ENSRNOG00000010516	Plau	1.68622	1.33e-09	plasminogen activator, urokinase [Source:RGD Symbol
636	ENSRNOG00000030016	Robo3	1.68717	0.0054079	roundabout guidance receptor 3 [Source:RGD Symbol
637	ENSRNOG00000015075	Stc1	1.69199	1.87e-05	stanniocalcin 1 [Source:RGD Symbol
638	ENSRNOG00000023943	Gbp1	1.69651	0.0176094	guanylate binding protein 1 [Source:RGD Symbol
639	ENSRNOG00000016828	Cmtm5	1.69692	0.00627226	CKLF-like MARVEL transmembrane domain containing 5 [Source:RGD Symbol
640	ENSRNOG00000017444	Nrsn1	1.70332	0.00119863	neurensin 1 [Source:RGD Symbol
641	ENSRNOG00000060067	LOC102549636	1.70565	0.0487509	uncharacterized LOC102549636 [Source:RGD Symbol
642	ENSRNOG00000048138	Zfp566	1.71128	0.0339312	zinc finger protein 566 [Source:RGD Symbol
643	ENSRNOG00000008422	Lpo	1.71338	0.0181848	lactoperoxidase [Source:RGD Symbol
644	ENSRNOG00000036631	Ptgdr2	1.71608	0.00118974	prostaglandin D2 receptor 2 [Source:RGD Symbol
645	ENSRNOG00000049598	LOC100912571	1.75054	0.000150896	eukaryotic translation initiation factor 4 gamma 1-like [Source:RGD Symbol
646	ENSRNOG00000001931	Fgf12	1.75132	0.0261795	fibroblast growth factor 12 [Source:RGD Symbol
647	ENSRNOG00000010325	Ptger3	1.75379	0.00371744	prostaglandin E receptor 3 [Source:RGD Symbol
648	ENSRNOG00000012879	Fabp3	1.76926	0.00324252	fatty acid binding protein 3 [Source:RGD Symbol
649	ENSRNOG00000009465	Sfrp2	1.7748	0.0192056	secreted frizzled-related protein 2 [Source:RGD Symbol
650	ENSRNOG00000022822	Fam169b	1.7762	0.0224646	family with sequence similarity 169, member B [Source:RGD Symbol
651	ENSRNOG00000002753	Adam11	1.79625	0.000777549	ADAM metallopeptidase domain 11 [Source:RGD Symbol
652	ENSRNOG00000001653	St3gal6	1.79739	1.43e-34	ST3 beta-galactoside alpha-2,3-sialyltransferase 6 [Source:RGD Symbol
653	ENSRNOG00000029528	Cbs	1.80017	1.81e-05	cystathionine beta synthase [Source:RGD Symbol
654	ENSRNOG00000016535	Ccl22	1.80369	0.000749177	C-C motif chemokine ligand 22 [Source:RGD Symbol
655	ENSRNOG00000025957	Ooep	1.80501	0.0160354	oocyte expressed protein [Source:RGD Symbol
656	ENSRNOG00000023824	RGD1561648	1.80621	0.0454011	RGD1561648 [Source:RGD Symbol
657	ENSRNOG00000047321	Hba-a2	1.80997	2.41e-06	hemoglobin alpha, adult chain 2 [Source:RGD Symbol
658	ENSRNOG00000056887	Olr174	1.83442	0.0315558	olfactory receptor 174 [Source:RGD Symbol
659	ENSRNOG00000038165	Pjvk	1.83524	0.0375051	pejvakin [Source:RGD Symbol
660	ENSRNOG00000049695	Myh4	1.83588	0.00776723	myosin heavy chain 4 [Source:RGD Symbol
661	ENSRNOG00000010047	Ddit4l2	1.84885	1.42e-08	DNA-damage-inducible transcript 4-like 2 [Source:RGD Symbol
662	ENSRNOG00000033796	Kcnj5	1.85563	2.34e-06	potassium inwardly-rectifying channel, subfamily J, member 5 [Source:RGD Symbol
663	ENSRNOG00000006588	Meox2	1.85819	0.0157124	mesenchyme homeobox 2 [Source:RGD Symbol
664	ENSRNOG00000033528	Tll1	1.91391	2.22e-06	tolloid-like 1 [Source:RGD Symbol
665	ENSRNOG00000048197	Saxo1	1.91828	0.0176197	stabilizer of axonemal microtubules 1 [Source:RGD Symbol
666	ENSRNOG00000045989	Hba-a3	1.92118	8.57e-09	hemoglobin alpha, adult chain 3 [Source:RGD Symbol
667	ENSRNOG00000022298	Cxcl11	1.92652	0.0238549	C-X-C motif chemokine ligand 11 [Source:RGD Symbol
668	ENSRNOG00000006119	Slc7a15	1.92674	4.15e-05	solute carrier family 7 (cationic amino acid transporter, y+ system), member 15 [Source:RGD Symbol
669	ENSRNOG00000025581	Vwa2	1.93338	0.000639988	von Willebrand factor A domain containing 2 [Source:RGD Symbol
670	ENSRNOG00000055939	Zcchc18	1.94406	7.53e-15	zinc finger, CCHC domain containing 18 [Source:RGD Symbol
671	ENSRNOG00000017409	Wnt6	1.94886	1.91e-08	Wnt family member 6 [Source:RGD Symbol
672	ENSRNOG00000002794	Selp	1.95218	8.91e-18	selectin P [Source:RGD Symbol
673	ENSRNOG00000053804	Prmt8	1.96478	0.0350346	protein arginine methyltransferase 8 [Source:RGD Symbol
674	ENSRNOG00000004380	Il12b	1.96712	0.00385035	interleukin 12B [Source:RGD Symbol
675	ENSRNOG00000014257	Ces4a	1.97479	0.025129	carboxylesterase 4A [Source:RGD Symbol
676	ENSRNOG00000057127	Zg16b	1.99272	0.000233804	zymogen granule protein 16B [Source:RGD Symbol
677	ENSRNOG00000003349	LOC103693323	1.99621	0.00336213	collagen alpha-1(XXIII) chain [Source:RGD Symbol
678	ENSRNOG00000008615	Mal2	2.00444	1.96e-14	mal, T-cell differentiation protein 2 [Source:RGD Symbol
679	ENSRNOG00000059519	Bbox1	2.01192	0.00340282	gamma-butyrobetaine hydroxylase 1 [Source:RGD Symbol
680	ENSRNOG00000048961	Bhlhe41	2.01513	5.54e-07	basic helix-loop-helix family, member e41 [Source:RGD Symbol
681	ENSRNOG00000017637	Fbp2	2.01542	2.84e-06	fructose-bisphosphatase 2 [Source:RGD Symbol
682	ENSRNOG00000017597	Fbp1	2.02684	0.00463569	fructose-bisphosphatase 1 [Source:RGD Symbol
683	ENSRNOG00000003832	Vash2	2.03488	3.63e-05	vasohibin 2 [Source:RGD Symbol
684	ENSRNOG00000029841	Cdh19	2.04966	0.00529826	cadherin 19 [Source:RGD Symbol
685	ENSRNOG00000061215	Crym	2.04977	0.00037926	crystallin, mu [Source:RGD Symbol
686	ENSRNOG00000052510	Wnt10a	2.05474	0.00365133	Wnt family member 10A [Source:RGD Symbol
687	ENSRNOG00000055586	LOC100910650	2.06408	0.00662797	uncharacterized LOC100910650 [Source:RGD Symbol
688	ENSRNOG00000018853	Slc28a3	2.077	2.04e-06	solute carrier family 28 member 3 [Source:RGD Symbol
689	ENSRNOG00000049814	LOC100910882	2.08032	0.00672095	RNA-binding protein 39-like [Source:RGD Symbol
690	ENSRNOG00000022483	Trim50	2.08645	0.00304732	tripartite motif-containing 50 [Source:RGD Symbol
691	ENSRNOG00000030431	RT1-Db2	2.09114	0.0315558	RT1 class II, locus Db2 [Source:RGD Symbol
692	ENSRNOG00000025551	Rgs22	2.10052	0.00307608	regulator of G-protein signaling 22 [Source:RGD Symbol
693	ENSRNOG00000004946	Cst12	2.11914	0.0103968	cystatin 12 [Source:RGD Symbol
694	ENSRNOG00000057989	Zp2	2.1286	0.00113117	zona pellucida glycoprotein 2 [Source:RGD Symbol
695	ENSRNOG00000047206	LOC100911727	2.15549	0.0293848	DNA ligase 1-like [Source:RGD Symbol
696	ENSRNOG00000011497	Aldh1b1	2.16081	3.56e-08	aldehyde dehydrogenase 1 family, member B1 [Source:RGD Symbol
697	ENSRNOG00000033912	Fcho1	2.17407	1.49e-07	FCH and mu domain containing endocytic adaptor 1 [Source:RGD Symbol
698	ENSRNOG00000006591	Fam163b	2.17493	0.0122218	family with sequence similarity 163, member B [Source:RGD Symbol
699	ENSRNOG00000035636	Mirlet7b	2.18599	0.00132185	microRNA let-7b [Source:RGD Symbol
700	ENSRNOG00000018757	Insl3	2.20215	3.93e-08	insulin-like 3 [Source:RGD Symbol
701	ENSRNOG00000000455	Tap2	2.21766	0.00164629	transporter 2, ATP binding cassette subfamily B member [Source:RGD Symbol
702	ENSRNOG00000007552	Arhgap36	2.23941	0.0283022	Rho GTPase activating protein 36 [Source:RGD Symbol
703	ENSRNOG00000004327	Ddc	2.24186	0.000237379	dopa decarboxylase [Source:RGD Symbol
704	ENSRNOG00000060939	Gstm6l	2.28714	0.000639988	glutathione S-transferase, mu 6-like [Source:RGD Symbol
705	ENSRNOG00000008034	Tmeff1	2.2964	0.00382713	transmembrane protein with EGF-like and two follistatin-like domains 1 [Source:RGD Symbol
706	ENSRNOG00000037100	Heatr9	2.31494	0.000100449	HEAT repeat containing 9 [Source:RGD Symbol
707	ENSRNOG00000020045	Drgx	2.38523	0.00463695	dorsal root ganglia homeobox [Source:RGD Symbol
708	ENSRNOG00000021276	Bmp2	2.38718	1.33e-09	bone morphogenetic protein 2 [Source:RGD Symbol
709	ENSRNOG00000046305	LOC103690114	2.40265	0.0386744	zinc finger protein 383-like [Source:RGD Symbol
710	ENSRNOG00000021752	Foxq1	2.41563	0.00207485	forkhead box Q1 [Source:RGD Symbol
711	ENSRNOG00000055382	Hcn1	2.42613	0.00290343	hyperpolarization-activated cyclic nucleotide-gated potassium channel 1 [Source:RGD Symbol
712	ENSRNOG00000004900	Crhr1	2.43313	0.0116173	corticotropin releasing hormone receptor 1 [Source:RGD Symbol
713	ENSRNOG00000005286	Coch	2.44055	0.0370815	cochlin [Source:RGD Symbol
714	ENSRNOG00000022964	Rnf222	2.45536	2.5e-05	ring finger protein 222 [Source:RGD Symbol
715	ENSRNOG00000008336	Tnfrsf11b	2.46039	0.00115183	TNF receptor superfamily member 11B [Source:RGD Symbol
716	ENSRNOG00000024657	Mfsd4a	2.46901	4.49e-15	major facilitator superfamily domain containing 4A [Source:RGD Symbol
717	ENSRNOG00000000768	Ubd	2.48876	0.00350158	ubiquitin D [Source:RGD Symbol
718	ENSRNOG00000050207	Utf1	2.50853	2.8e-15	undifferentiated embryonic cell transcription factor 1 [Source:RGD Symbol
719	ENSRNOG00000050511	LOC100910838	2.51344	0.0341948	neuronal tyrosine-phosphorylated phosphoinositide-3-kinase adapter 1-like [Source:RGD Symbol
720	ENSRNOG00000012479	Impg1	2.52201	0.0323229	interphotoreceptor matrix proteoglycan 1 [Source:RGD Symbol
721	ENSRNOG00000006990	Grb7	2.5231	0.000264671	growth factor receptor bound protein 7 [Source:RGD Symbol
722	ENSRNOG00000013623	Amer2	2.56705	0.00126113	APC membrane recruitment protein 2 [Source:RGD Symbol
723	ENSRNOG00000007740	Tacstd2	2.5807	0.00310308	tumor-associated calcium signal transducer 2 [Source:RGD Symbol
724	ENSRNOG00000003675	Ptchd1	2.6129	0.000100139	patched domain containing 1 [Source:RGD Symbol
725	ENSRNOG00000015156	Gal	2.61866	3.95e-05	galanin and GMAP prepropeptide [Source:RGD Symbol
726	ENSRNOG00000014166	Smoc2	2.6488	4.12e-24	SPARC related modular calcium binding 2 [Source:RGD Symbol
727	ENSRNOG00000028092	Cpa2	2.72525	8.04e-08	carboxypeptidase A2 [Source:RGD Symbol
728	ENSRNOG00000008539	Lgals2	2.80086	0.0183075	galectin 2 [Source:RGD Symbol
729	ENSRNOG00000008855	Gjb2	2.82144	0.00839601	gap junction protein, beta 2 [Source:RGD Symbol
730	ENSRNOG00000047481	Kiss1	2.87467	0.000386125	KiSS-1 metastasis-suppressor [Source:RGD Symbol
731	ENSRNOG00000014070	Krt13	2.89568	0.0388078	keratin 13 [Source:RGD Symbol
732	ENSRNOG00000050006	Agtr2	2.89684	0.0399186	angiotensin II receptor, type 2 [Source:RGD Symbol
733	ENSRNOG00000003722	Dusp27	2.90923	0.0259678	dual specificity phosphatase 27, atypical [Source:RGD Symbol
734	ENSRNOG00000025031	RGD1560559	2.9473	0.035998	similar to RIKEN cDNA 2310042E22 [Source:RGD Symbol
735	ENSRNOG00000042041	Gal3st1	2.99289	0.000857614	galactose-3-O-sulfotransferase 1 [Source:RGD Symbol
736	ENSRNOG00000038793	Spink13	3.00612	0.00034911	serine peptidase inhibitor, Kazal type 13 (putative) [Source:RGD Symbol
737	ENSRNOG00000004937	AABR07057765.1	3.07304	0.00446922	CUB and Sushi multiple domains 3 [Source:NCBI gene
738	ENSRNOG00000043031	Rd3l	3.0914	0.000973319	retinal degeneration 3-like [Source:RGD Symbol
739	ENSRNOG00000014372	Gjb3	3.09563	0.0246058	gap junction protein, beta 3 [Source:RGD Symbol
740	ENSRNOG00000039786	Msmb	3.15658	0.00013969	microseminoprotein, beta [Source:RGD Symbol
741	ENSRNOG00000003765	Nr0b1	3.15723	1.07e-07	nuclear receptor subfamily 0, group B, member 1 [Source:RGD Symbol
742	ENSRNOG00000000195	LOC108348048	3.1908	0.0142357	von Willebrand factor A domain-containing protein 5A [Source:RGD Symbol
743	ENSRNOG00000059069	AABR07061378.1	3.21172	2.75e-27	similar to 40S ribosomal protein S25 [Source:NCBI gene
744	ENSRNOG00000061004	Asphd2	3.34367	7.58e-09	aspartate beta-hydroxylase domain containing 2 [Source:RGD Symbol
745	ENSRNOG00000008027	Cavin4	3.34901	8.43e-05	caveolae associated protein 4 [Source:RGD Symbol
746	ENSRNOG00000018664	Klk7	3.36127	0.000255985	kallikrein-related peptidase 7 [Source:RGD Symbol
747	ENSRNOG00000047557	Rpl35al1	3.39297	1.07e-07	ribosomal protein L35a-like 1 [Source:RGD Symbol
748	ENSRNOG00000016983	Myh7	3.43635	3.39e-11	myosin heavy chain 7 [Source:RGD Symbol
749	ENSRNOG00000049271	Rad51ap2	3.44009	0.0115373	RAD51 associated protein 2 [Source:RGD Symbol
750	ENSRNOG00000061059	LOC103694079	3.51758	0.0211132	vacuolar ATPase assembly integral membrane protein Vma21-like [Source:RGD Symbol
751	ENSRNOG00000018580	Klk8	3.52463	0.00555513	kallikrein related-peptidase 8 [Source:RGD Symbol
752	ENSRNOG00000032570	Smc1b	3.55505	0.0226226	structural maintenance of chromosomes 1B [Source:RGD Symbol
753	ENSRNOG00000049287	MGC94199	3.58879	0.0293848	similar to RIKEN cDNA 2610301B20
754	ENSRNOG00000061038	Myh15	3.59074	3.48e-19	myosin, heavy chain 15 [Source:RGD Symbol
755	ENSRNOG00000013101	Pcdh8	3.64238	0.000125459	protocadherin 8 [Source:RGD Symbol
756	ENSRNOG00000013704	Cps1	3.70684	7.03e-06	carbamoyl-phosphate synthase 1 [Source:RGD Symbol
757	ENSRNOG00000010725	Cpa1	3.7224	9.68e-23	carboxypeptidase A1 [Source:RGD Symbol
758	ENSRNOG00000059348	Ube2b	3.75144	0.011293	ubiquitin-conjugating enzyme E2B [Source:RGD Symbol
759	ENSRNOG00000047565	Echs1	3.96756	0.00882899	enoyl-CoA hydratase, short chain 1 [Source:RGD Symbol
760	ENSRNOG00000051734	RGD1564887	4.01911	0.0275035	similar to 9130011E15Rik protein [Source:RGD Symbol
761	ENSRNOG00000048365	LOC100911625	4.03508	0.0118244	gamma-enolase-like [Source:RGD Symbol
762	ENSRNOG00000019068	Ctrb1	4.07748	2.1e-38	chymotrypsinogen B1 [Source:RGD Symbol
763	ENSRNOG00000004642	Lmx1a	4.10539	0.0181501	LIM homeobox transcription factor 1 alpha [Source:RGD Symbol
764	ENSRNOG00000009461	Scp2d1	4.6947	0.00347988	SCP2 sterol-binding domain containing 1 [Source:RGD Symbol
765	ENSRNOG00000025757	Myh6	5.09757	5.61e-08	myosin heavy chain 6 [Source:RGD Symbol
766	ENSRNOG00000047112	TCTN3	5.2025	0.0147841	tectonic-3-like [Source:RGD Symbol
767	ENSRNOG00000043445	Them5	5.53074	0.00164761	thioesterase superfamily member 5 [Source:RGD Symbol
768	ENSRNOG00000016659	Habp2	5.78708	0.00161382	hyaluronan binding protein 2 [Source:RGD Symbol
769	ENSRNOG00000013616	Tmem213	5.82543	4.85e-07	transmembrane protein 213 [Source:RGD Symbol
770	ENSRNOG00000060344	AABR07073045.1	6.67706	2.82e-07	40S ribosomal protein S25-like [Source:NCBI gene
