# Supplementary material for: Tamoxifen decreases ovarian toxicity without compromising cancer treatment in a rat model of mammary cancer
Source: BMC Genomics. 2023 Jun 13;24:325. doi: 10.1186/s12864-023-09423-0 (PMC10265842; doi:10.1186/s12864-023-09423-0)
Supplement: Supplementary file 4 — Additional file 4: Supplementary Table 4. Functional enrichment analysis of differentially expressed genes (DEGs) identified in the ovaries of rats treated with cyclophosphamide plus tamoxifen (CPA+TAM) vs. rats treated with CPA alone. [file 12864_2023_9423_MOESM4_ESM.xlsx]

## Sheet: Table S4
Supplementary Table 4. Functional enrichment analysis of differentially expressed genes (DEGs) identified in the ovaries of rats treated with cyclophosphamide plus tamoxifen (CPA+TAM) vs. rats treated with CPA alone.
Number	GO term ID	Term name	Term category	p-adjusted	Number of DEGs enriched to the particular GO term	List of DEGs enriched to the particular GO term
1	GO:0019932	second-messenger-mediated signaling	BP	9.71146546400255e-05	41	Gal, Crhr1, Insl3, Selp, Cxcl11, Cbs, Ptger3, Ptgdr2, Gbp1, Gpr62, Adcyap1, Tnni3, Cxcr6, Cdh13, Cd3e, Sox9, Ccrl2, Sla2, Adgrl3, Adra1d, Nrg1, L1cam, Erbb3, Prkar1b, Zap70, Adra2a, Rcan2, Edn3, Aqp1, Pln, Necab2, Lgr5, Calml3, Nr5a2, Ada, Bhlha15, Pde4d, Defb1, Grin2a, Epha5, Cd22
2	GO:0022407	regulation of cell-cell adhesion	BP	0.000260029626784722	36	Pcdh8, Bmp2, Il12b, Ptger3, Igfbp2, Skap1, Epcam, Cd3e, Cd83, Efnb3, Tbx21, Xcl1, Btla, Serpine2, Pawr, RT1-S3, Ccl2, L1cam, Zap70, Hes1, Cd6, Erbb2, Mex3b, Bmp7, Myo10, Rgcc, Ada, Hspd1, Il12rb1, Cd244, Trpv4, Pde4d, Ptpn22, Apoa1, Thy1, Tnfsf18
3	GO:0045785	positive regulation of cell adhesion	BP	0.000348032976243072	37	Smoc2, Il12b, Selp, Sfrp2, Fermt1, Dusp26, Igfbp2, Skap1, Egflam, Cdh13, Cd3e, Cd83, Efnb3, Ret, Xcl1, Ccn1, Pawr, RT1-S3, Nrg1, Ccl2, L1cam, Zap70, Hes1, Cd6, Erbb2, Mex3b, Bmp7, Myo10, Ada, Hspd1, Il12rb1, Cd244, Pde4d, Ptpn22, Apoa1, Thy1, Tnfsf18
4	GO:0019722	calcium-mediated signaling	BP	0.00127617285895545	24	Selp, Ptgdr2, Gbp1, Tnni3, Cxcr6, Cdh13, Cd3e, Ccrl2, Sla2, Nrg1, L1cam, Erbb3, Zap70, Rcan2, Pln, Necab2, Calml3, Nr5a2, Ada, Bhlha15, Pde4d, Defb1, Grin2a, Cd22
5	GO:0022409	positive regulation of cell-cell adhesion	BP	0.00370916777877277	24	Il12b, Igfbp2, Skap1, Cd3e, Cd83, Efnb3, Xcl1, Pawr, RT1-S3, Ccl2, L1cam, Zap70, Hes1, Cd6, Mex3b, Bmp7, Myo10, Ada, Hspd1, Il12rb1, Cd244, Pde4d, Ptpn22, Thy1
6	GO:0003422	growth plate cartilage morphogenesis	BP	0.00370916777877277	6	Coch, Vwa2, Stc1, Col7a1, Col20a1, Matn1
7	GO:0032368	regulation of lipid transport	BP	0.00370916777877277	16	Scp2d1, Agtr2, Gal, Crhr1, Fabp3, Abcg5, Irs2, Gdf9, Nrg1, Acsl4, Tnfrsf11a, Trpv4, Lrat, Erfe, Apoa1, Pon1
8	GO:0060351	cartilage development involved in endochondral bone morphogenesis	BP	0.00427387597874873	10	Coch, Vwa2, Cbs, Stc1, Scube2, Sox9, Col7a1, Col20a1, Trpv4, Matn1
9	GO:1901615	organic hydroxy compound metabolic process	BP	0.00427387597874873	37	Agtr2, Bmp2, Ddc, Aldh1b1, Crym, Hsd17b1, Dio3, Dio1, Cyb5r2, Cyp39a1, LOC100365773, Sult1d1, Gpr37, Rbp4, Pax8, Sdr16c5, Nr1d1, Kit, Tigar, Nr5a2, Slc27a5, Aldh1a3, Tg, Fdxr, Cd244, Mvk, Aldh3b1, Kl, Lrat, Grin2a, Mt3, Inpp5j, Apoa1, Pon1, Plch2, Cited1, Plb1
10	GO:0060986	endocrine hormone secretion	BP	0.00496900161129453	11	Agtr2, Kiss1, Gal, Crhr1, Oprk1, Inha, Gdf9, Rab11fip1, Nrg1, Aqp1, Apln
11	GO:0006869	lipid transport	BP	0.00496900161129453	29	Scp2d1, Agtr2, Gal, Crhr1, Fabp3, Aqp9, Slco1a5, Stra6, Abcg5, Abca4, Lbp, Irs2, Gdf9, Slco1a2, Rbp4, Nrg1, Acsl4, Fabp4, Cptp, Slc27a5, Tnfrsf11a, Trpv4, Abca6, Lrat, Erfe, Apoa1, Pon1, Pnlip, Pla2g1b
12	GO:0060350	endochondral bone morphogenesis	BP	0.00525821530774941	12	Coch, Vwa2, Cbs, Stc1, Scube2, Sox9, Col7a1, Col20a1, Tmem119, Scx, Trpv4, Matn1
13	GO:0046641	positive regulation of alpha-beta T cell proliferation	BP	0.00599997785782169	7	Il12b, Cd3e, Xcl1, RT1-S3, Zap70, Cd244, Ptpn22
14	GO:0043271	negative regulation of ion transport	BP	0.00601553448627418	19	Agtr2, Crhr1, Ptger3, Fgf12, Stc1, Adcyap1, Mmp9, Irs2, Serpine2, Pawr, Kcnab1, Hes1, Adra2a, Pln, Acsl4, Ppif, Cbarp, Kcne3, Cabp1
15	GO:0007162	negative regulation of cell adhesion	BP	0.00730214136536074	25	Tacstd2, Bmp2, Ptger3, Gbp1, Epcam, Cdh13, Angpt2, Tbx21, Xcl1, Btla, Serpine2, Dscaml1, Pawr, Sema5a, Erbb3, Erbb2, Acp5, Rgcc, Trpv4, Ptpn22, Dact2, Apoa1, Epha5, Plg, Tnfsf18
16	GO:0002062	chondrocyte differentiation	BP	0.00730214136536074	15	Coch, Bmp2, Vwa2, Sfrp2, Ccn3, Scube2, Bmpr1b, Sox9, Ccn2, Tgfbi, Col7a1, Col20a1, Scx, Fgf9, Matn1
17	GO:1905952	regulation of lipid localization	BP	0.00730214136536074	17	Scp2d1, Agtr2, Gal, Crhr1, Fabp3, Abcg5, Mest, Irs2, Gdf9, Nrg1, Acsl4, Tnfrsf11a, Trpv4, Lrat, Erfe, Apoa1, Pon1
18	GO:0010721	negative regulation of cell development	BP	0.00730214136536074	31	Lmx1a, Klk8, Gal, Tacstd2, Ptger3, Gbp1, Gpr37l1, Sox10, Mycn, Bex1, Dio3, Adcyap1, Gfap, Lin28a, Sox9, Efnb3, Ntn1, Sema5a, Sema3b, Nrg1, Hes1, Nr1d1, Bmp7, Id2, Sema7a, Tnn, Trpv4, Mag, Mt3, Inpp5j, Thy1
19	GO:0003413	chondrocyte differentiation involved in endochondral bone morphogenesis	BP	0.00730214136536074	7	Coch, Vwa2, Scube2, Sox9, Col7a1, Col20a1, Matn1
20	GO:0050768	negative regulation of neurogenesis	BP	0.00730214136536074	28	Lmx1a, Klk8, Ptger3, Gpr37l1, Sox10, Mycn, Bex1, Dio3, Adcyap1, Gfap, Lin28a, Sox9, Efnb3, Ntn1, Sema5a, Sema3b, Nrg1, Hes1, Nr1d1, Bmp7, Id2, Sema7a, Tnn, Trpv4, Mag, Mt3, Inpp5j, Thy1
21	GO:0010876	lipid localization	BP	0.00730214136536074	30	Scp2d1, Agtr2, Gal, Crhr1, Fabp3, Aqp9, Slco1a5, Stra6, Abcg5, Mest, Abca4, Lbp, Irs2, Gdf9, Slco1a2, Rbp4, Nrg1, Acsl4, Fabp4, Cptp, Slc27a5, Tnfrsf11a, Trpv4, Abca6, Lrat, Erfe, Apoa1, Pon1, Pnlip, Pla2g1b
22	GO:0044060	regulation of endocrine process	BP	0.00776761894992949	10	Agtr2, Kiss1, Gal, Crhr1, Oprk1, Inha, Gdf9, Rab11fip1, Nrg1, Apln
23	GO:0001655	urogenital system development	BP	0.0090070701996627	31	Agtr2, Tacstd2, Bmp2, Wnt6, Stra6, Epcam, Tp63, Mmp9, Amh, Lin28a, Sox9, Angpt2, Ret, Rbp4, Cdkn1c, Pax8, Hes1, Cys1, Aqp1, Bmp7, Igf1r, Id2, Acat1, Lgr5, Prlr, Aldh1a3, Sdc1, Col4a1, Dact2, Crlf1, Cited1
24	GO:0034765	regulation of ion transmembrane transport	BP	0.0090070701996627	35	Gal, Crhr1, Hcn1, Cxcl11, Kcnj5, Ptger3, Fgf12, Oprk1, Cd19, Rph3a, Mmp9, Scn7a, Kcna4, Irs2, Xcl1, Cacna2d3, Ccl2, Kcnab1, Adra2a, Edn3, Pln, Ppif, Cbarp, Slc36a2, Kcnab3, Kcne3, Atp4a, Cabp1, Arc, Trpv4, Pde4d, Ptpn22, Clic3, Grin2a, Thy1
25	GO:0043062	extracellular structure organization	BP	0.0090070701996627	26	Smoc2, Tnfrsf11b, Sfrp2, Fermt1, Egflam, Mmp9, Gfap, Sox9, Ntn4, Ccn2, Col9a3, Ccn1, Tgfbi, Bmp7, Rgcc, Loxl4, Col4a2, Creb3l1, Col18a1, Sdc1, Col4a1, Scx, Thsd4, Apoa1, Lamb3, Plg
26	GO:0061448	connective tissue development	BP	0.0090070701996627	25	Coch, Bmp2, Vwa2, Cbs, Sfrp2, Stc1, Ccn3, Mycn, Scube2, Bmpr1b, Sox9, Ccn2, Ccn1, Tgfbi, Bmp7, Bdh1, Col7a1, Id2, Acat1, Slc25a25, Col20a1, Scx, Trpv4, Fgf9, Matn1
27	GO:0046640	regulation of alpha-beta T cell proliferation	BP	0.00914257442313801	8	Il12b, Cd3e, Xcl1, Btla, RT1-S3, Zap70, Cd244, Ptpn22
28	GO:0044282	small molecule catabolic process	BP	0.00914257442313801	27	LOC100911625, LOC100911186, Aldh1b1, Cbs, Fabp3, Cdo1, Cyp39a1, Pipox, Padi4, Ddah1, Irs2, Tigar, Aadat, Agxt2, Abhd3, Acat1, Afmid, Gnpda1, Aldh1l2, Ada, Hgd, Tysnd1, Acot4, Aldh3b1, Mt3, Inpp5j, Pon1
29	GO:0007584	response to nutrient	BP	0.00914257442313801	29	Ctrb1, Tnfrsf11b, Hcn1, Crym, Cbs, Sfrp2, Stc1, Igfbp2, Abcg5, Havcr1, Mmp9, Cd3e, Pawr, Ccl2, Bmp7, Gstt1, Igf1r, Acp5, Bdh1, Acsl4, Ada, P2rx6, Hspd1, Kl, A2m, Ucp3, Lrat, Apoa1, Ryr1
30	GO:0009914	hormone transport	BP	0.00914257442313801	30	Agtr2, Kiss1, Gal, Crhr1, Crym, Ptger3, Ccn3, Oprk1, Slco1a5, Adcyap1, Inha, Irs2, Gdf9, C1qtnf12, Rbp4, Pax8, Rab11fip1, Nrg1, Adra2a, Edn3, Aqp1, Nr1d1, Baiap3, Arntl, Ildr1, Kalrn, Trpv4, Epha5, Apln, Enho
31	GO:0072001	renal system development	BP	0.00965197007593349	28	Agtr2, Tacstd2, Bmp2, Wnt6, Stra6, Epcam, Tp63, Mmp9, Lin28a, Sox9, Angpt2, Ret, Rbp4, Cdkn1c, Pax8, Hes1, Cys1, Aqp1, Bmp7, Id2, Acat1, Lgr5, Aldh1a3, Sdc1, Col4a1, Dact2, Crlf1, Cited1
32	GO:1904062	regulation of cation transmembrane transport	BP	0.00965197007593349	28	Gal, Crhr1, Hcn1, Cxcl11, Ptger3, Fgf12, Oprk1, Cd19, Rph3a, Mmp9, Xcl1, Ccl2, Kcnab1, Adra2a, Edn3, Pln, Ppif, Cbarp, Slc36a2, Kcne3, Atp4a, Cabp1, Arc, Trpv4, Pde4d, Ptpn22, Grin2a, Thy1
33	GO:0048710	regulation of astrocyte differentiation	BP	0.00965197007593349	8	Bmp2, Gpr37l1, Mycn, Serpine2, Hes1, Nr1d1, Id2, Mag
34	GO:0051216	cartilage development	BP	0.0104000990997681	20	Coch, Bmp2, Vwa2, Cbs, Sfrp2, Stc1, Ccn3, Mycn, Scube2, Bmpr1b, Sox9, Ccn2, Ccn1, Tgfbi, Col7a1, Col20a1, Scx, Trpv4, Fgf9, Matn1
35	GO:0031960	response to corticosteroid	BP	0.0104000990997681	26	Cps1, Agtr2, Gjb2, Stc1, Igfbp2, Adcyap1, Cdo1, Cxcl1, Trim63, Foxo1, Ccn2, Ccl2, L1cam, Acsbg1, Aqp1, Igf1r, Bdh1, Fabp4, Plat, Ppargc1b, Sdc1, Tk1, Hspd1, A2m, Ucp3, Csn1s1
36	GO:0051048	negative regulation of secretion	BP	0.0104000990997681	23	Agtr2, Crhr1, Ptger3, Gbp1, Ccn3, Oprk1, Inha, Rsad2, Rab11fip1, Nrg1, Erbb3, Adra2a, RT1-CE5, Edn3, Acsl4, Rgcc, Cbarp, Cptp, Ada, Kalrn, Ptpn22, Apoa1, Cd22
37	GO:0003414	chondrocyte morphogenesis involved in endochondral bone morphogenesis	BP	0.0104000990997681	5	Coch, Vwa2, Col7a1, Col20a1, Matn1
38	GO:0003429	growth plate cartilage chondrocyte morphogenesis	BP	0.0104000990997681	5	Coch, Vwa2, Col7a1, Col20a1, Matn1
39	GO:0090171	chondrocyte morphogenesis	BP	0.0104000990997681	5	Coch, Vwa2, Col7a1, Col20a1, Matn1
40	GO:0007159	leukocyte cell-cell adhesion	BP	0.0104000990997681	26	Il12b, Selp, Igfbp2, Skap1, Cd3e, Cd83, Efnb3, Tbx21, Xcl1, Btla, Pawr, RT1-S3, Ccl2, L1cam, Zap70, Hes1, Cd6, Erbb2, Bmp7, Ada, Hspd1, Il12rb1, Cd244, Ptpn22, Thy1, Tnfsf18
41	GO:0030198	extracellular matrix organization	BP	0.0104929613138622	23	Smoc2, Tnfrsf11b, Sfrp2, Fermt1, Egflam, Mmp9, Gfap, Sox9, Ntn4, Ccn2, Col9a3, Ccn1, Tgfbi, Rgcc, Loxl4, Col4a2, Creb3l1, Col18a1, Col4a1, Scx, Thsd4, Lamb3, Plg
42	GO:0071383	cellular response to steroid hormone stimulus	BP	0.0108698105963721	24	Nr0b1, Agtr2, Gjb2, Stc1, Sox10, Tp63, Adcyap1, Trim63, Foxo1, Lmo3, Ccl2, L1cam, Nr1d2, Aqp1, Nr1d1, Bmp7, Igf1r, Arntl, Mgarp, Nr5a2, Plat, Padi2, Ppargc1b, Rora
43	GO:0046633	alpha-beta T cell proliferation	BP	0.0109195516833322	8	Il12b, Cd3e, Xcl1, Btla, RT1-S3, Zap70, Cd244, Ptpn22
44	GO:0032868	response to insulin	BP	0.0111668698356855	26	Gal, Fbp1, Vwa2, Fabp3, Oprk1, Cpeb1, Foxo1, Sla2, Irs2, Irs3, C1qtnf12, Tnfsf10, C1qtnf9, Rbp4, Ccl2, Erbb3, Pln, Igf1r, Bdh1, Trpv4, Trib3, Kl, Ucp3, Enho, Cited1, Pla2g1b
45	GO:0050848	regulation of calcium-mediated signaling	BP	0.0111723226730999	13	Gbp1, Cdh13, Cd3e, Sla2, Nrg1, L1cam, Erbb3, Zap70, Rcan2, Pln, Ada, Pde4d, Cd22
46	GO:0060349	bone morphogenesis	BP	0.0112113192246871	14	Coch, Vwa2, Cbs, Sfrp2, Stc1, Scube2, Sox9, Acp5, Col7a1, Col20a1, Tmem119, Scx, Trpv4, Matn1
47	GO:0051961	negative regulation of nervous system development	BP	0.0112915826929464	28	Lmx1a, Klk8, Ptger3, Gpr37l1, Sox10, Mycn, Bex1, Dio3, Adcyap1, Gfap, Lin28a, Sox9, Efnb3, Ntn1, Sema5a, Sema3b, Nrg1, Hes1, Nr1d1, Bmp7, Id2, Sema7a, Tnn, Trpv4, Mag, Mt3, Inpp5j, Thy1
48	GO:0098742	cell-cell adhesion via plasma-membrane adhesion molecules	BP	0.0114047196278664	20	Pcdh8, Bmp2, Cdh19, Selp, Epcam, Flrt3, Cldn3, Cdh13, Ret, Adgrl3, Igsf9, Pcdh10, Dscaml1, Pcdhga4, Nrg1, L1cam, Cd6, Cxadr, Mag, Apoa1
49	GO:1903039	positive regulation of leukocyte cell-cell adhesion	BP	0.0120258616275727	19	Il12b, Igfbp2, Skap1, Cd3e, Cd83, Efnb3, Xcl1, Pawr, RT1-S3, Ccl2, Zap70, Hes1, Cd6, Ada, Hspd1, Il12rb1, Cd244, Ptpn22, Thy1
50	GO:2000191	regulation of fatty acid transport	BP	0.0127316246569761	7	Agtr2, Fabp3, Irs2, Acsl4, Tnfrsf11a, Trpv4, Erfe
51	GO:0001657	ureteric bud development	BP	0.0131193875417976	13	Agtr2, Tacstd2, Bmp2, Wnt6, Epcam, Sox9, Ret, Pax8, Hes1, Bmp7, Sdc1, Crlf1, Cited1
52	GO:0055123	digestive system development	BP	0.0132786404458867	17	Cps1, Sfrp2, Sox10, Stra6, Tp63, Klf5, Cdkn1c, Hes1, Kit, Igf1r, Tigar, Id2, Ada, Tk1, Cela1, Fgf9, Dnaaf1
53	GO:0018958	phenol-containing compound metabolic process	BP	0.0134184546288465	13	Agtr2, Ddc, Crym, Dio3, Dio1, LOC100365773, Sult1d1, Gpr37, Pax8, Tg, Kl, Grin2a, Cited1
54	GO:0072163	mesonephric epithelium development	BP	0.0134184546288465	13	Agtr2, Tacstd2, Bmp2, Wnt6, Epcam, Sox9, Ret, Pax8, Hes1, Bmp7, Sdc1, Crlf1, Cited1
55	GO:0072164	mesonephric tubule development	BP	0.0134184546288465	13	Agtr2, Tacstd2, Bmp2, Wnt6, Epcam, Sox9, Ret, Pax8, Hes1, Bmp7, Sdc1, Crlf1, Cited1
56	GO:0051384	response to glucocorticoid	BP	0.0134184546288465	24	Cps1, Agtr2, Gjb2, Stc1, Igfbp2, Adcyap1, Cdo1, Cxcl1, Trim63, Foxo1, Ccl2, L1cam, Acsbg1, Aqp1, Igf1r, Bdh1, Fabp4, Plat, Ppargc1b, Sdc1, Tk1, Hspd1, A2m, Ucp3
57	GO:0046883	regulation of hormone secretion	BP	0.0135086455729511	25	Agtr2, Kiss1, Gal, Crhr1, Ptger3, Ccn3, Oprk1, Adcyap1, Inha, Irs2, Gdf9, C1qtnf12, Rbp4, Pax8, Rab11fip1, Nrg1, Adra2a, Edn3, Nr1d1, Baiap3, Arntl, Ildr1, Kalrn, Epha5, Apln
58	GO:0046879	hormone secretion	BP	0.0152813612190588	28	Agtr2, Kiss1, Gal, Crhr1, Ptger3, Ccn3, Oprk1, Adcyap1, Inha, Irs2, Gdf9, C1qtnf12, Rbp4, Pax8, Rab11fip1, Nrg1, Adra2a, Edn3, Aqp1, Nr1d1, Baiap3, Arntl, Ildr1, Kalrn, Trpv4, Epha5, Apln, Enho
59	GO:0046631	alpha-beta T cell activation	BP	0.0159891538463026	16	Il12b, Ly9, Cd3e, Cd83, Rsad2, Itk, Tbx21, Xcl1, Btla, RT1-S3, Zap70, Ada, Cd244, Rora, Ptpn22, Tnfsf18
60	GO:0007567	parturition	BP	0.0159891538463026	6	Ptger3, Mmp9, Ccl2, Arntl, Kalrn, Tk1
61	GO:0060536	cartilage morphogenesis	BP	0.0159891538463026	6	Coch, Vwa2, Stc1, Col7a1, Col20a1, Matn1
62	GO:0050867	positive regulation of cell activation	BP	0.0160616496323402	26	Crhr1, Il12b, Selp, Igfbp2, Havcr1, Cd3e, Cd83, Lbp, Tox, Efnb3, Irs2, Ccn2, Tbx21, Xcl1, RT1-S3, Ccl2, Zap70, Hes1, Cd6, RT1-CE5, Ada, Hspd1, Il12rb1, Cd244, Ptpn22, Thy1
63	GO:0001823	mesonephros development	BP	0.0169247905352354	13	Agtr2, Tacstd2, Bmp2, Wnt6, Epcam, Sox9, Ret, Pax8, Hes1, Bmp7, Sdc1, Crlf1, Cited1
64	GO:0015718	monocarboxylic acid transport	BP	0.0172866673205943	16	Agtr2, Fabp3, Aqp9, Slco1a5, Stra6, Irs2, Slco1a2, Rbp4, Acsl4, Slc16a6, Fabp4, Slc27a5, Tnfrsf11a, Trpv4, Erfe, Pla2g1b
65	GO:0002821	positive regulation of adaptive immune response	BP	0.0172905585796364	14	Tap2, Il12b, Skap1, Rsad2, Tbx21, Xcl1, RT1-S3, RT1-CE5, Ada, Hpx, Hspd1, Il12rb1, Nlrp10, Fcer2
66	GO:0050673	epithelial cell proliferation	BP	0.0173341610849809	31	Klk8, Tacstd2, Bmp2, Vash2, Sfrp2, Plau, Fermt1, Ccn3, Tp63, Cdh13, Sox9, Esrp1, Foxp2, Cdkn1c, Sema5a, Ccl2, Hes1, Sdr16c5, Erbb2, Nr1d1, Kit, Id2, Rgcc, Lgr5, Cd109, Etv4, Dlk1, Ereg, Apoa1, Fgf9, Apln
67	GO:0048511	rhythmic process	BP	0.0174446579714233	28	Kiss1, Bmp2, Ddc, Bhlhe41, Ptger3, Oprk1, Dbp, Ciart, Amh, Bmpr1b, Gdf9, Per3, Spsb4, Erbb3, Hlf, Nr1d2, Erbb2, Nr1d1, Igf1r, Id2, Arntl, Ada, Tnfrsf11a, Npas2, Rora, Ereg, A2m, Grin2a
68	GO:0090185	negative regulation of kidney development	BP	0.0174446579714233	5	Tacstd2, Mmp9, Pax8, Bmp7, Cited1
69	GO:0048708	astrocyte differentiation	BP	0.0174446579714233	11	Bmp2, Gpr37l1, Mycn, Gfap, Sox9, Serpine2, Hes1, Nr1d1, Id2, Mag, Mt3
70	GO:1903037	regulation of leukocyte cell-cell adhesion	BP	0.0174446579714233	23	Il12b, Igfbp2, Skap1, Cd3e, Cd83, Efnb3, Tbx21, Xcl1, Btla, Pawr, RT1-S3, Ccl2, Zap70, Hes1, Cd6, Erbb2, Ada, Hspd1, Il12rb1, Cd244, Ptpn22, Thy1, Tnfsf18
71	GO:0090183	regulation of kidney development	BP	0.0188950014664765	9	Agtr2, Tacstd2, Mmp9, Lin28a, Sox9, Ret, Pax8, Bmp7, Cited1
72	GO:0050886	endocrine process	BP	0.0188950014664765	12	Agtr2, Kiss1, Gal, Crhr1, Oprk1, Inha, Gdf9, Rab11fip1, Nrg1, Edn3, Aqp1, Apln
73	GO:0032817	regulation of natural killer cell proliferation	BP	0.0188950014664765	4	Il12b, RT1-S3, Cd244, Ptpn22
74	GO:2001187	positive regulation of CD8-positive, alpha-beta T cell activation	BP	0.0188950014664765	4	Xcl1, RT1-S3, Cd244, Ptpn22
75	GO:0050919	negative chemotaxis	BP	0.019469285324168	8	Robo3, Flrt3, Ntn1, Sema5a, Sema3b, Nrg1, Sema7a, Apoa1
76	GO:0042737	drug catabolic process	BP	0.0197047395163032	15	Aldh1b1, Hba-a1, Hba-a2, Pipox, Cyp4b1, Cyp2e1, Aadat, Prdx3, Acat1, Gnpda1, Ada, Hgd, Aldh3b1, Mt3, Cyp2a3
77	GO:0070555	response to interleukin-1	BP	0.0200666047118417	16	Ccl22, Ptger3, Gbp1, Mmp9, Sox9, Trim63, Mylk3, St18, Xcl1, Pawr, Ccl2, Hes1, Nr1d1, Tnfrsf11a, Rora, Cited1
78	GO:0048711	positive regulation of astrocyte differentiation	BP	0.0202065599690683	5	Bmp2, Serpine2, Hes1, Id2, Mag
79	GO:0042303	molting cycle	BP	0.0202065599690683	13	Gal, Foxq1, Wnt10a, Fermt1, Sostdc1, Tp63, Sox9, Apcdd1, Fzd3, Arntl, Lgr5, Cd109, Krt14
80	GO:0042633	hair cycle	BP	0.0202065599690683	13	Gal, Foxq1, Wnt10a, Fermt1, Sostdc1, Tp63, Sox9, Apcdd1, Fzd3, Arntl, Lgr5, Cd109, Krt14
81	GO:1904063	negative regulation of cation transmembrane transport	BP	0.0202065599690683	11	Crhr1, Ptger3, Fgf12, Mmp9, Kcnab1, Adra2a, Pln, Ppif, Cbarp, Kcne3, Cabp1
82	GO:1903531	negative regulation of secretion by cell	BP	0.0203631999677155	20	Agtr2, Crhr1, Ptger3, Gbp1, Ccn3, Oprk1, Inha, Rsad2, Rab11fip1, Nrg1, Adra2a, RT1-CE5, Edn3, Rgcc, Cbarp, Cptp, Kalrn, Ptpn22, Apoa1, Cd22
83	GO:0045598	regulation of fat cell differentiation	BP	0.02153966214093	14	Bmp2, Sfrp2, Trib2, Klf5, Foxo1, Lmo3, Hes1, Nr1d1, Id2, Arntl, Trpv4, Trib3, Dlk1, Rora
84	GO:0046634	regulation of alpha-beta T cell activation	BP	0.0217616879118681	12	Il12b, Cd3e, Cd83, Tbx21, Xcl1, Btla, RT1-S3, Zap70, Ada, Cd244, Ptpn22, Tnfsf18
85	GO:0048863	stem cell differentiation	BP	0.0225842851778632	19	Tacstd2, Wnt10a, Sox10, Epcam, Tp63, Lin28a, Sox9, Ret, Sema5a, Sema3b, Nrg1, Hes1, H1f8, Edn3, Bmp7, Kit, Sema7a, Etv4, A2m
86	GO:0034766	negative regulation of ion transmembrane transport	BP	0.0225842851778632	12	Crhr1, Ptger3, Fgf12, Mmp9, Irs2, Kcnab1, Adra2a, Pln, Ppif, Cbarp, Kcne3, Cabp1
87	GO:0050870	positive regulation of T cell activation	BP	0.0225842851778632	17	Il12b, Igfbp2, Cd3e, Cd83, Efnb3, Xcl1, RT1-S3, Ccl2, Zap70, Hes1, Cd6, Ada, Hspd1, Il12rb1, Cd244, Ptpn22, Thy1
88	GO:0016054	organic acid catabolic process	BP	0.0227855519205538	19	LOC100911186, Cbs, Fabp3, Cdo1, Pipox, Padi4, Ddah1, Irs2, Aadat, Agxt2, Abhd3, Acat1, Afmid, Gnpda1, Aldh1l2, Hgd, Tysnd1, Acot4, Pon1
89	GO:0046395	carboxylic acid catabolic process	BP	0.0227855519205538	19	LOC100911186, Cbs, Fabp3, Cdo1, Pipox, Padi4, Ddah1, Irs2, Aadat, Agxt2, Abhd3, Acat1, Afmid, Gnpda1, Aldh1l2, Hgd, Tysnd1, Acot4, Pon1
90	GO:0007613	memory	BP	0.0230691121362899	15	Lmx1a, Pcdh8, Klk8, Crhr1, Cux2, Kcnk2, Camk4, Nrg1, Ntf3, Rcan2, Lrrn4, Kalrn, Arc, Pde4d, Grin2a
91	GO:0050727	regulation of inflammatory response	BP	0.0232591884736843	26	Il12b, Ptger3, Ccn3, Adcyap1, Usp18, Lbp, Xcl1, C1qtnf12, Gbp5, RT1-S3, Cd6, Nr1d2, Nr1d1, Acp5, Fabp4, Sema7a, Ada, Hspd1, Tnfrsf11a, Trpv4, Mvk, Rora, Nlrp10, A2m, Apoa1, Tnfsf18
92	GO:0032103	positive regulation of response to external stimulus	BP	0.0239270241997537	24	Klk7, Smoc2, Ptger3, Cdh13, Tubb2b, Cxcl1, Lbp, Xcl1, Gbp5, Sema5a, RT1-S3, Nrg1, Ccl2, Ntf3, Cd6, Edn3, Igf1r, Fabp4, Hspd1, Tnfrsf11a, Trpv4, Nlrp10, Plg, Tnfsf18
93	GO:0072073	kidney epithelium development	BP	0.0239905284053225	15	Agtr2, Tacstd2, Bmp2, Wnt6, Epcam, Sox9, Ret, Pax8, Hes1, Aqp1, Bmp7, Acat1, Sdc1, Crlf1, Cited1
94	GO:2000027	regulation of animal organ morphogenesis	BP	0.0239905284053225	18	Agtr2, Tacstd2, Tnfrsf11b, Bmp2, Wnt10a, Wnt6, Sfrp2, Plau, Dio3, Sox9, Ntn4, Foxp2, Pax8, Hes1, Bmp7, Fzd3, Etv4, Cited1
95	GO:0045665	negative regulation of neuron differentiation	BP	0.0254612683901457	21	Lmx1a, Klk8, Ptger3, Gpr37l1, Bex1, Dio3, Gfap, Sox9, Efnb3, Ntn1, Sema5a, Sema3b, Hes1, Bmp7, Id2, Sema7a, Trpv4, Mag, Mt3, Inpp5j, Thy1
96	GO:0001819	positive regulation of cytokine production	BP	0.0256674253145075	31	Agtr2, Il12b, Fermt1, Adcyap1, Panx2, Ly9, Cd3e, Cd83, Rsad2, Cd2, Lbp, Xcl1, Gbp5, RT1-S3, Ccl2, Cd6, Adra2a, RT1-CE5, Agpat2, Rgcc, Sema7a, Hspd1, Il12rb1, Cd244, Trpv4, Pde4d, Dlk1, Rora, Ereg, Nlrp10, Ptpn22
97	GO:0061326	renal tubule development	BP	0.0259134199413462	12	Agtr2, Tacstd2, Bmp2, Wnt6, Sox9, Pax8, Hes1, Aqp1, Acat1, Lgr5, Col4a1, Cited1
98	GO:0001894	tissue homeostasis	BP	0.0260778408941344	19	Tnfrsf11b, Slc28a3, Abca4, Sox9, Nxnl2, Ccn2, Rbp4, Cd7, Acp5, Cxadr, Ccdc66, Tub, Ppargc1b, Tmem119, Tnfrsf11a, Scx, Trpv4, Dlk1, Lca5
99	GO:0050670	regulation of lymphocyte proliferation	BP	0.0260778408941344	19	Gal, Il12b, Igfbp2, Cd3e, Irs2, Xcl1, Btla, Pawr, RT1-S3, Zap70, Hes1, Cd6, Erbb2, Ada, Il12rb1, Cd244, Ptpn22, Cd22, Tnfsf18
100	GO:0097530	granulocyte migration	BP	0.0260778408941344	14	Cxcl11, Ccl22, Ptger3, Cxcl1, Lbp, Xcl1, Pawr, Ccl2, Edn3, Cxadr, Trpv4, Pde4d, Tnfsf18, Pla2g1b
101	GO:0003418	growth plate cartilage chondrocyte differentiation	BP	0.0260778408941344	5	Coch, Vwa2, Col7a1, Col20a1, Matn1
102	GO:0003433	chondrocyte development involved in endochondral bone morphogenesis	BP	0.0260778408941344	5	Coch, Vwa2, Col7a1, Col20a1, Matn1
103	GO:0072234	metanephric nephron tubule development	BP	0.0260778408941344	5	Sox9, Pax8, Hes1, Aqp1, Acat1
104	GO:0001503	ossification	BP	0.0260778408941344	28	Bmp2, Cbs, Sfrp2, Stc1, Tp63, Scube2, Mmp9, Bmpr1b, Sox9, Rsad2, Ccn2, Ccn1, Chrdl1, Bmp7, Acp5, Id2, Creb3l1, Ppargc1b, Tnn, Tmem119, Tnfrsf11a, Scx, Dlk1, Kl, Fgf9, Ryr1, Cited1, Matn1
105	GO:0002824	positive regulation of adaptive immune response based on somatic recombination of immune receptors built from immunoglobulin superfamily domains	BP	0.0260778408941344	13	Tap2, Il12b, Rsad2, Tbx21, Xcl1, RT1-S3, RT1-CE5, Ada, Hpx, Hspd1, Il12rb1, Nlrp10, Fcer2
106	GO:0002696	positive regulation of leukocyte activation	BP	0.0260778408941344	24	Crhr1, Il12b, Igfbp2, Havcr1, Cd3e, Cd83, Lbp, Tox, Efnb3, Irs2, Tbx21, Xcl1, RT1-S3, Ccl2, Zap70, Hes1, Cd6, RT1-CE5, Ada, Hspd1, Il12rb1, Cd244, Ptpn22, Thy1
107	GO:0044706	multi-multicellular organism process	BP	0.0260778408941344	24	Kiss1, Gjb2, Mirlet7b, Ooep, Cbs, Ptger3, Stc1, Plau, Sostdc1, Igfbp2, Mmp9, Endou, Nlrp5, Tekt3, Angpt2, Serpine2, Ccl2, Adra2a, Prdx3, Acsl4, Arntl, Tead4, Kalrn, Tk1
108	GO:0007409	axonogenesis	BP	0.0264644750355812	31	Lmx1a, Drgx, Robo3, Flrt3, Tubb2b, Bmpr1b, Efnb3, Ret, Ntn1, Dscaml1, Prdm8, Sema5a, Sema3b, Nrg1, L1cam, Erbb3, Ntf3, Erbb2, Bmp7, Fzd3, Igf1r, Rab3a, Sema7a, Etv4, Kalrn, Tnn, Cttn, Mag, Mt3, Thy1, Epha5
109	GO:0014014	negative regulation of gliogenesis	BP	0.0264644750355812	8	Gpr37l1, Sox10, Mycn, Adcyap1, Lin28a, Hes1, Nr1d1, Id2
110	GO:0032944	regulation of mononuclear cell proliferation	BP	0.0272170822747322	19	Gal, Il12b, Igfbp2, Cd3e, Irs2, Xcl1, Btla, Pawr, RT1-S3, Zap70, Hes1, Cd6, Erbb2, Ada, Il12rb1, Cd244, Ptpn22, Cd22, Tnfsf18
111	GO:0072210	metanephric nephron development	BP	0.0272170822747322	7	Agtr2, Sox9, Ret, Pax8, Hes1, Aqp1, Cited1
112	GO:0031589	cell-substrate adhesion	BP	0.0272170822747322	25	Smoc2, Tacstd2, Vwa2, Gbp1, Plau, Fermt1, Skap1, Egflam, Ttyh1, Cdh13, Cd3e, Angpt2, Ntn4, Ccn2, Cd96, Ccn1, L1cam, Tnn, Itga10, Cttn, Apoa1, Thy1, Micall2, Lamb3, Plg
113	GO:0046660	female sex differentiation	BP	0.0272170822747322	16	Stra6, Tp63, Lhx8, Adcyap1, Amh, Bmpr1b, Inha, Sohlh1, Gdf9, Col9a3, Rbp4, Amhr2, Acsbg1, Kit, Ereg, A2m
114	GO:0051251	positive regulation of lymphocyte activation	BP	0.0272170822747322	21	Il12b, Igfbp2, Cd3e, Cd83, Tox, Efnb3, Irs2, Tbx21, Xcl1, RT1-S3, Ccl2, Zap70, Hes1, Cd6, RT1-CE5, Ada, Hspd1, Il12rb1, Cd244, Ptpn22, Thy1
115	GO:0032410	negative regulation of transporter activity	BP	0.0286311368277293	10	Crhr1, Fgf12, Mmp9, Kcnab1, Adra2a, Pln, Ppif, Cbarp, Kcne3, Cabp1
116	GO:0033627	cell adhesion mediated by integrin	BP	0.0290701291957193	9	Sfrp2, Plau, Fermt1, Ccn3, Skap1, Cd3e, Ret, L1cam, Ada
117	GO:0051926	negative regulation of calcium ion transport	BP	0.0290701291957193	9	Crhr1, Ptger3, Stc1, Pawr, Hes1, Adra2a, Pln, Cbarp, Cabp1
118	GO:0002063	chondrocyte development	BP	0.0296247632831783	7	Coch, Vwa2, Sfrp2, Sox9, Col7a1, Col20a1, Matn1
119	GO:0050890	cognition	BP	0.0302678878362929	25	Lmx1a, Pcdh8, Klk8, Ptchd1, Crhr1, Oprk1, Stra6, Lhx8, Jakmip1, Cux2, Dcdc2, Kcnk2, Foxp2, Camk4, Nrg1, Prkar1b, Kcnab1, Ntf3, Rcan2, Lrrn4, Kit, Kalrn, Arc, Pde4d, Grin2a
120	GO:0001942	hair follicle development	BP	0.0302678878362929	11	Gal, Foxq1, Wnt10a, Fermt1, Sostdc1, Tp63, Sox9, Apcdd1, Fzd3, Lgr5, Cd109
121	GO:0060537	muscle tissue development	BP	0.0310854170449153	31	Myh6, Myh15, Myh7, Agtr2, Bmp2, Meox2, Stra6, Tp63, Tnni3, Klf5, Kcnk2, Alpk3, Sox9, Mylk3, Foxp2, Rbp4, Nrg1, Erbb3, Kcnab1, Hlf, Nr1d2, Erbb2, Pln, Bmp7, Cxadr, Id2, Arntl, Scx, Sgcg, Fgf9, Ryr1
122	GO:0046635	positive regulation of alpha-beta T cell activation	BP	0.0312217148754582	9	Il12b, Cd3e, Cd83, Xcl1, RT1-S3, Zap70, Ada, Cd244, Ptpn22
123	GO:0007611	learning or memory	BP	0.0320001481198377	23	Lmx1a, Pcdh8, Klk8, Crhr1, Oprk1, Stra6, Lhx8, Cux2, Dcdc2, Kcnk2, Foxp2, Camk4, Nrg1, Prkar1b, Kcnab1, Ntf3, Rcan2, Lrrn4, Kit, Kalrn, Arc, Pde4d, Grin2a
124	GO:0007411	axon guidance	BP	0.0320001481198377	19	Lmx1a, Drgx, Robo3, Flrt3, Tubb2b, Bmpr1b, Efnb3, Ntn1, Dscaml1, Sema5a, Sema3b, L1cam, Ntf3, Erbb2, Bmp7, Fzd3, Sema7a, Etv4, Epha5
125	GO:1990266	neutrophil migration	BP	0.0320001481198377	12	Cxcl11, Ccl22, Ptger3, Cxcl1, Lbp, Xcl1, Pawr, Ccl2, Edn3, Cxadr, Pde4d, Pla2g1b
126	GO:0001822	kidney development	BP	0.0320001481198377	24	Agtr2, Tacstd2, Bmp2, Wnt6, Stra6, Epcam, Mmp9, Lin28a, Sox9, Angpt2, Ret, Cdkn1c, Pax8, Hes1, Cys1, Aqp1, Bmp7, Id2, Acat1, Aldh1a3, Sdc1, Dact2, Crlf1, Cited1
127	GO:0007178	transmembrane receptor protein serine/threonine kinase signaling pathway	BP	0.0320001481198377	25	Myh6, Bmp2, Mirlet7b, Sfrp2, Fermt1, Ccn3, Sostdc1, Ly6g6e, Bmpr1b, Inha, Gdf9, Ccn1, Grem2, Cdkn1c, Chrdl1, Amhr2, Ccl2, Hes1, Bmp7, Fam83g, Cd109, Scx, Dact2, Fgf9, Cited1
128	GO:0002250	adaptive immune response	BP	0.0320001481198377	26	Tap2, Zp2, Il12b, Cd19, Skap1, Cd3d, Ly9, Rsad2, Itk, Tbx21, Xcl1, Btla, Camk4, Cd7, RT1-S3, C4b, RT1-CE5, Ada, Hpx, Hspd1, Il12rb1, Tnfrsf11a, Rora, Nlrp10, Tnfsf18, Fcer2
129	GO:0010463	mesenchymal cell proliferation	BP	0.0320001481198377	8	Bmp2, Mycn, Tp63, Sox9, Irs2, Foxp2, Bmp7, Fgf9
130	GO:0060348	bone development	BP	0.0320001481198377	19	Coch, Bmp2, Vwa2, Cbs, Sfrp2, Stc1, Hsd17b1, Scube2, Sox9, Kit, Acp5, Col7a1, Miga2, Col20a1, Tmem119, Scx, Trpv4, Ryr1, Matn1
131	GO:0097485	neuron projection guidance	BP	0.0320001481198377	19	Lmx1a, Drgx, Robo3, Flrt3, Tubb2b, Bmpr1b, Efnb3, Ntn1, Dscaml1, Sema5a, Sema3b, L1cam, Ntf3, Erbb2, Bmp7, Fzd3, Sema7a, Etv4, Epha5
132	GO:0071347	cellular response to interleukin-1	BP	0.0320001481198377	13	Ccl22, Ptger3, Gbp1, Mmp9, Sox9, Mylk3, St18, Xcl1, Pawr, Ccl2, Hes1, Nr1d1, Rora
133	GO:0001787	natural killer cell proliferation	BP	0.0320001481198377	4	Il12b, RT1-S3, Cd244, Ptpn22
134	GO:0022404	molting cycle process	BP	0.0320001481198377	11	Gal, Foxq1, Wnt10a, Fermt1, Sostdc1, Tp63, Sox9, Apcdd1, Fzd3, Lgr5, Cd109
135	GO:0022405	hair cycle process	BP	0.0320001481198377	11	Gal, Foxq1, Wnt10a, Fermt1, Sostdc1, Tp63, Sox9, Apcdd1, Fzd3, Lgr5, Cd109
136	GO:0098773	skin epidermis development	BP	0.0320001481198377	11	Gal, Foxq1, Wnt10a, Fermt1, Sostdc1, Tp63, Sox9, Apcdd1, Fzd3, Lgr5, Cd109
137	GO:0033630	positive regulation of cell adhesion mediated by integrin	BP	0.0320001481198377	5	Sfrp2, Fermt1, Skap1, Cd3e, Ret
138	GO:0032526	response to retinoic acid	BP	0.0320001481198377	14	Gjb3, Krt13, Gjb2, Bmp2, Igfbp2, Stra6, Mest, Mmp9, Sox9, Ret, Rbp4, Ccl2, Aqp1, Lrat
139	GO:0019935	cyclic-nucleotide-mediated signaling	BP	0.0320001481198377	18	Gal, Crhr1, Insl3, Cxcl11, Ptger3, Gpr62, Adcyap1, Sox9, Adgrl3, Adra1d, Prkar1b, Adra2a, Aqp1, Pln, Lgr5, Pde4d, Defb1, Epha5
140	GO:0051249	regulation of lymphocyte activation	BP	0.0320481222568798	29	Gal, Il12b, Cd19, Igfbp2, Cd3e, Cd83, Tox, Efnb3, Irs2, Tbx21, Xcl1, Btla, Pawr, RT1-S3, Ccl2, Zap70, Hes1, Cd6, RT1-CE5, Erbb2, Id2, Ada, Hspd1, Il12rb1, Cd244, Ptpn22, Thy1, Cd22, Tnfsf18
141	GO:0042110	T cell activation	BP	0.0323810069493938	31	Il12b, Igfbp2, Cd3d, Ly9, Cd3e, Cd83, Rsad2, Cd2, Sla2, Efnb3, Itk, Tbx21, Xcl1, Btla, Pawr, RT1-S3, Ccl2, Zap70, Hes1, Cd6, Erbb2, Kit, Cxadr, Ada, Hspd1, Il12rb1, Cd244, Rora, Ptpn22, Thy1, Tnfsf18
142	GO:0002700	regulation of production of molecular mediator of immune response	BP	0.0329440108863574	14	Klk7, Rsad2, Cd96, Tbx21, Xcl1, Rbp4, RT1-S3, RT1-CE5, Sema7a, Hpx, Cd244, Ptpn22, Apoa1, Cd22
143	GO:0043616	keratinocyte proliferation	BP	0.0329440108863574	7	Klk8, Fermt1, Tp63, Cdh13, Sdr16c5, Cd109, Ereg
144	GO:2001258	negative regulation of cation channel activity	BP	0.0329440108863574	7	Crhr1, Fgf12, Mmp9, Kcnab1, Cbarp, Kcne3, Cabp1
145	GO:0071549	cellular response to dexamethasone stimulus	BP	0.0329440108863574	9	Agtr2, Gjb2, Trim63, Foxo1, Ccl2, L1cam, Aqp1, Igf1r, Plat
146	GO:1901606	alpha-amino acid catabolic process	BP	0.0337194182075817	10	Cbs, Cdo1, Pipox, Padi4, Ddah1, Aadat, Agxt2, Acat1, Afmid, Hgd
147	GO:0070663	regulation of leukocyte proliferation	BP	0.0342887161807552	19	Gal, Il12b, Igfbp2, Cd3e, Irs2, Xcl1, Btla, Pawr, RT1-S3, Zap70, Hes1, Cd6, Erbb2, Ada, Il12rb1, Cd244, Ptpn22, Cd22, Tnfsf18
148	GO:0071621	granulocyte chemotaxis	BP	0.0349546637188237	12	Cxcl11, Ccl22, Cxcl1, Lbp, Xcl1, Ccl2, Edn3, Cxadr, Trpv4, Pde4d, Tnfsf18, Pla2g1b
149	GO:0051260	protein homooligomerization	BP	0.0349546637188237	27	Hcn1, Fbp1, Prmt8, Vwa2, Gbp1, Syt1, Cd3d, Tp63, Cldn3, Kcna4, Cd3e, Ly6g6c, Gbp5, Pln, Nacc2, Acat1, Ildr1, Ccdc88c, Aldh1a3, Tysnd1, P2rx6, Slc22a6, Tk1, Arc, Acpp, A2m, Ryr1
150	GO:0032370	positive regulation of lipid transport	BP	0.0350955664481184	9	Scp2d1, Gal, Fabp3, Tnfrsf11a, Trpv4, Lrat, Erfe, Apoa1, Pon1
151	GO:0070098	chemokine-mediated signaling pathway	BP	0.0350955664481184	9	Cxcl11, Ccl22, Cxcr6, Cxcl1, Gpr75, Ccrl2, Xcl1, Ccl2, Padi2
152	GO:0010001	glial cell differentiation	BP	0.0350955664481184	20	Bmp2, Gpr37l1, Sox10, Mycn, Gfap, Lin28a, Sox9, Serpine2, Prdm8, Nrg1, Erbb3, Pou3f1, Hes1, Ntf3, Erbb2, Nr1d1, Id2, Sh3tc2, Mag, Mt3
153	GO:0050900	leukocyte migration	BP	0.0360548279667052	24	Selp, Cxcl11, Ccl22, Ptger3, Ccn3, Mmp9, Cxcl1, Lbp, Tbx21, Xcl1, Pawr, Ccl2, Edn3, Kit, Cxadr, Ada, Padi2, Trpv4, Pde4d, Ptpn22, Thy1, Plg, Tnfsf18, Pla2g1b
154	GO:0006813	potassium ion transport	BP	0.0360548279667052	19	Gal, Hcn1, Kcnj5, Ptger3, Oprk1, Adcyap1, Kcna4, Kcnk2, Cxcl1, Kcnab1, Adra2a, Edn3, Aqp1, Slc9a5, Kcnab3, Kcne3, Atp4a, Trpv4, Kcnmb4
155	GO:0048705	skeletal system morphogenesis	BP	0.0360548279667052	20	Coch, Vwa2, Cbs, Sfrp2, Stc1, Mycn, Scube2, Bmpr1b, Sox9, Ccn2, Dscaml1, Bmp7, Acp5, Col7a1, Col20a1, Ppargc1b, Tmem119, Scx, Trpv4, Matn1
156	GO:0002702	positive regulation of production of molecular mediator of immune response	BP	0.0360548279667052	11	Klk7, Rsad2, Tbx21, Xcl1, Rbp4, RT1-S3, RT1-CE5, Sema7a, Hpx, Cd244, Ptpn22
157	GO:0042102	positive regulation of T cell proliferation	BP	0.0360548279667052	11	Il12b, Igfbp2, Cd3e, Xcl1, RT1-S3, Zap70, Hes1, Cd6, Il12rb1, Cd244, Ptpn22
158	GO:0019933	cAMP-mediated signaling	BP	0.0360548279667052	16	Gal, Crhr1, Insl3, Cxcl11, Ptger3, Gpr62, Adcyap1, Sox9, Adgrl3, Adra1d, Adra2a, Pln, Lgr5, Pde4d, Defb1, Epha5
159	GO:0032413	negative regulation of ion transmembrane transporter activity	BP	0.0364221121453497	9	Crhr1, Fgf12, Mmp9, Kcnab1, Adra2a, Pln, Cbarp, Kcne3, Cabp1
160	GO:0061333	renal tubule morphogenesis	BP	0.0364221121453497	10	Agtr2, Tacstd2, Bmp2, Wnt6, Sox9, Pax8, Hes1, Lgr5, Col4a1, Cited1
161	GO:0007188	adenylate cyclase-modulating G protein-coupled receptor signaling pathway	BP	0.0364221121453497	17	Crhr1, Insl3, Cxcl11, Ptger3, Ptgdr2, Oprk1, Gpr37l1, Adcyap1, Grm3, Gpr37, Adgrl3, Adra1d, Gnaz, Adra2a, Pln, Lgr5, Pde4d
162	GO:0033690	positive regulation of osteoblast proliferation	BP	0.0364221121453497	4	Bmp2, Ccn1, Igf1r, Tmem119
163	GO:0048537	mucosal-associated lymphoid tissue development	BP	0.0364221121453497	4	Tox, Ret, Id2, Ada
164	GO:0048541	Peyer's patch development	BP	0.0364221121453497	4	Tox, Ret, Id2, Ada
165	GO:0060137	maternal process involved in parturition	BP	0.0364221121453497	4	Ptger3, Ccl2, Arntl, Kalrn
166	GO:0014013	regulation of gliogenesis	BP	0.0369533097490695	14	Bmp2, Gpr37l1, Sox10, Mycn, Adcyap1, Gfap, Lin28a, Serpine2, Nrg1, Hes1, Ntf3, Nr1d1, Id2, Mag
167	GO:0033628	regulation of cell adhesion mediated by integrin	BP	0.0373080156725304	7	Sfrp2, Plau, Fermt1, Skap1, Cd3e, Ret, Ada
168	GO:0042129	regulation of T cell proliferation	BP	0.0374184742757521	15	Il12b, Igfbp2, Cd3e, Xcl1, Btla, Pawr, RT1-S3, Zap70, Hes1, Cd6, Erbb2, Il12rb1, Cd244, Ptpn22, Tnfsf18
169	GO:0048871	multicellular organismal homeostasis	BP	0.0377316714767082	31	Tnfrsf11b, Slc28a3, Ptger3, Tp63, Adcyap1, Abca4, Sox9, Nxnl2, Ccn2, C1qtnf9, Rbp4, Cd7, Nr1d2, Aqp1, Nr1d1, Igf1r, Acp5, Cxadr, Arntl, Fabp4, Ccdc66, Prlr, Tub, Ppargc1b, Tmem119, Tnfrsf11a, Scx, Trpv4, Dlk1, Lca5, Apln
170	GO:0003417	growth plate cartilage development	BP	0.0384187556822274	6	Coch, Vwa2, Stc1, Col7a1, Col20a1, Matn1
171	GO:0045686	negative regulation of glial cell differentiation	BP	0.0384187556822274	6	Gpr37l1, Mycn, Lin28a, Hes1, Nr1d1, Id2
172	GO:0006936	muscle contraction	BP	0.0385364100152667	22	Myh6, Myh7, Kcnj5, Myh1, Ptger3, Stc1, Tnni3, Scn7a, Trim63, Ccn2, Pawr, Adra2a, Edn3, Pln, Kit, Ada, Kcne3, Trpv4, Pde4d, Cttn, Ccdc78, Ryr1
173	GO:0050863	regulation of T cell activation	BP	0.0385364100152667	22	Il12b, Igfbp2, Cd3e, Cd83, Efnb3, Tbx21, Xcl1, Btla, Pawr, RT1-S3, Ccl2, Zap70, Hes1, Cd6, Erbb2, Ada, Hspd1, Il12rb1, Cd244, Ptpn22, Thy1, Tnfsf18
174	GO:0072170	metanephric tubule development	BP	0.0385364100152667	5	Sox9, Pax8, Hes1, Aqp1, Acat1
175	GO:0072243	metanephric nephron epithelium development	BP	0.0385364100152667	5	Sox9, Pax8, Hes1, Aqp1, Acat1
176	GO:0002699	positive regulation of immune effector process	BP	0.0385364100152667	19	Klk7, Crhr1, Tap2, Il12b, Cxcl1, Rsad2, Lbp, Tbx21, Xcl1, Rbp4, RT1-S3, Ccl2, RT1-CE5, Sema7a, Hpx, Hspd1, Cd244, Ptpn22, Fcer2
177	GO:2001257	regulation of cation channel activity	BP	0.0397361884433334	15	Gal, Crhr1, Hcn1, Fgf12, Rph3a, Mmp9, Ccl2, Kcnab1, Pln, Cbarp, Kcne3, Cabp1, Arc, Pde4d, Grin2a
178	GO:0007566	embryo implantation	BP	0.0397361884433334	9	Mirlet7b, Ooep, Stc1, Plau, Sostdc1, Mmp9, Nlrp5, Serpine2, Tead4
179	GO:0002367	cytokine production involved in immune response	BP	0.0397361884433334	11	Il12b, Rsad2, Cd96, Tbx21, Xcl1, RT1-S3, RT1-CE5, Kit, Sema7a, Hspd1, Apoa1
180	GO:0030072	peptide hormone secretion	BP	0.0398707922530394	21	Kiss1, Crhr1, Ptger3, Ccn3, Adcyap1, Irs2, C1qtnf12, Rbp4, Pax8, Adra2a, Edn3, Aqp1, Nr1d1, Baiap3, Arntl, Ildr1, Kalrn, Trpv4, Epha5, Apln, Enho
181	GO:0014033	neural crest cell differentiation	BP	0.0419926253767729	10	Wnt10a, Sox10, Sox9, Ret, Sema5a, Sema3b, Hes1, Edn3, Bmp7, Sema7a
182	GO:0043368	positive T cell selection	BP	0.0419926253767729	6	Cd3d, Ly9, Cd3e, Tbx21, Zap70, Tnfsf18
183	GO:0048565	digestive tract development	BP	0.0425295634540515	14	Cps1, Sfrp2, Sox10, Stra6, Tp63, Klf5, Hes1, Kit, Tigar, Id2, Ada, Tk1, Fgf9, Dnaaf1
184	GO:0048483	autonomic nervous system development	BP	0.0429374832877915	7	Sox10, Tp63, Ret, Hes1, Ntf3, Erbb2, Fzd3
185	GO:0050671	positive regulation of lymphocyte proliferation	BP	0.0429374832877915	13	Il12b, Igfbp2, Cd3e, Irs2, Xcl1, RT1-S3, Zap70, Hes1, Cd6, Ada, Il12rb1, Cd244, Ptpn22
186	GO:0010959	regulation of metal ion transport	BP	0.0429374832877915	28	Gal, Crhr1, Cxcl11, Ptger3, Fgf12, Stc1, Oprk1, Cd19, Adcyap1, Cxcl1, Xcl1, Serpine2, Pawr, Ccl2, Kcnab1, Hes1, Adra2a, Edn3, Pln, Cbarp, Kcne3, Cabp1, Nkain1, Trpv4, Pde4d, Ptpn22, Thy1, Pla2g1b
187	GO:0007548	sex differentiation	BP	0.0429374832877915	25	Nr0b1, Utf1, Insl3, Sfrp2, Stra6, Tp63, Lhx8, Adcyap1, Amh, Bmpr1b, Sox9, Inha, Sohlh1, Gdf9, Col9a3, Tnfsf10, Rbp4, Amhr2, Acsbg1, Kit, Sdc1, Ereg, A2m, Fgf9, Cntfr
188	GO:0002719	negative regulation of cytokine production involved in immune response	BP	0.0429374832877915	5	Cd96, Tbx21, Xcl1, RT1-CE5, Apoa1
189	GO:0042403	thyroid hormone metabolic process	BP	0.0429374832877915	5	Crym, Dio3, Dio1, Pax8, Tg
190	GO:2000831	regulation of steroid hormone secretion	BP	0.0429374832877915	5	Agtr2, Gal, Crhr1, Gdf9, Nrg1
191	GO:0051148	negative regulation of muscle cell differentiation	BP	0.0430603322319703	8	Bmp2, Bhlhe41, Ccn3, Klf5, Tmem119, Bhlha15, Ereg, Fgf9
192	GO:0048168	regulation of neuronal synaptic plasticity	BP	0.04420132459423	9	Bhlhe41, Grik2, Cpeb1, Kit, Rab3a, Kalrn, Arc, Camk2b, Grin2a
193	GO:0008406	gonad development	BP	0.0442127758092321	22	Nr0b1, Utf1, Insl3, Sfrp2, Lhx8, Adcyap1, Amh, Bmpr1b, Sox9, Inha, Sohlh1, Gdf9, Col9a3, Tnfsf10, Rbp4, Amhr2, Acsbg1, Kit, Sdc1, Ereg, A2m, Fgf9
194	GO:0018108	peptidyl-tyrosine phosphorylation	BP	0.0445881814591806	25	Il12b, Sfrp2, Cd3e, Itk, Ret, Nrg1, Erbb3, Zap70, Hes1, Ntf3, Adra2a, Erbb2, Kit, Igf1r, Matk, Cadm4, Hpx, Il12rb1, Trpv4, Ereg, Ptpn22, Thy1, Epha5, Crlf1, Tnfsf18
195	GO:0002053	positive regulation of mesenchymal cell proliferation	BP	0.0448466691451822	6	Mycn, Tp63, Sox9, Irs2, Foxp2, Fgf9
196	GO:0002701	negative regulation of production of molecular mediator of immune response	BP	0.0448466691451822	6	Cd96, Tbx21, Xcl1, RT1-CE5, Apoa1, Cd22
197	GO:0043270	positive regulation of ion transport	BP	0.0448466691451822	23	Gal, Hcn1, Cxcl11, Fabp3, Fgf12, Stc1, Oprk1, Cd19, Cxcl1, Xcl1, Ccl2, Adra2a, Edn3, Slc36a2, Kcne3, Chrna6, Arc, Tnfrsf11a, Trpv4, Erfe, Apoa1, Thy1, Pla2g1b
198	GO:0015908	fatty acid transport	BP	0.0448466691451822	10	Agtr2, Fabp3, Irs2, Acsl4, Fabp4, Slc27a5, Tnfrsf11a, Trpv4, Erfe, Pla2g1b
199	GO:0045685	regulation of glial cell differentiation	BP	0.0448466691451822	10	Bmp2, Gpr37l1, Mycn, Lin28a, Serpine2, Hes1, Ntf3, Nr1d1, Id2, Mag
200	GO:0032946	positive regulation of mononuclear cell proliferation	BP	0.0452060808132127	13	Il12b, Igfbp2, Cd3e, Irs2, Xcl1, RT1-S3, Zap70, Hes1, Cd6, Ada, Il12rb1, Cd244, Ptpn22
201	GO:0019216	regulation of lipid metabolic process	BP	0.0454036357240261	24	Nr0b1, Gal, Bmp2, Fabp3, Cd19, Pik3ip1, Sla2, Irs2, Ccn1, Adra2a, Nr1d2, Mid1ip1, Nr1d1, Kit, Igf1r, Id2, Tysnd1, Mvk, Trib3, Rora, Angptl8, Pc, Erfe, Apoa1
202	GO:0006937	regulation of muscle contraction	BP	0.0457065967258868	14	Myh7, Ptger3, Stc1, Tnni3, Ccn2, Pawr, Adra2a, Pln, Kit, Ada, Kcne3, Trpv4, Pde4d, Cttn
203	GO:0030509	BMP signaling pathway	BP	0.0457065967258868	14	Myh6, Bmp2, Mirlet7b, Sfrp2, Sostdc1, Bmpr1b, Gdf9, Ccn1, Grem2, Chrdl1, Hes1, Bmp7, Fam83g, Scx
204	GO:1903034	regulation of response to wounding	BP	0.0457065967258868	15	Klk8, Smoc2, Insl3, Selp, Ptger3, Plau, Serpine2, Nrg1, Ccl2, Adra2a, Igf1r, Rab3a, Cd109, Cadm4, Plg
205	GO:0042476	odontogenesis	BP	0.0468055552437547	13	Tnfrsf11b, Bmp2, Wnt10a, Wnt6, Sostdc1, Tp63, Lhx8, Foxo1, Perp, Erbb3, Aqp1, Bmp7, Sdc1
206	GO:0043405	regulation of MAP kinase activity	BP	0.0468055552437547	22	Bmp2, Cbs, Sfrp2, Trib2, Dusp2, Dusp9, Ret, Gdf9, Nrg1, Ntf3, Adra2a, Edn3, Erbb2, Bmp7, Kit, Igf1r, Dusp6, Tnfrsf11a, Trib3, Ptpn22, Ptpn5, Pla2g1b
207	GO:0018212	peptidyl-tyrosine modification	BP	0.0468055552437547	25	Il12b, Sfrp2, Cd3e, Itk, Ret, Nrg1, Erbb3, Zap70, Hes1, Ntf3, Adra2a, Erbb2, Kit, Igf1r, Matk, Cadm4, Hpx, Il12rb1, Trpv4, Ereg, Ptpn22, Thy1, Epha5, Crlf1, Tnfsf18
208	GO:0042326	negative regulation of phosphorylation	BP	0.0469498087689499	29	Fbp1, Sfrp2, Gbp1, Dusp26, Pik3ip1, Dusp2, Foxo1, Irs2, Dusp9, Lmo3, Cdkn1c, Birc3, Prkar1b, Ntf3, Bmp7, Igf1r, Tigar, Prdx3, Ppif, Fabp4, Cd109, Dusp6, Cadm4, Pde4d, Trib3, Ptpn22, Inpp5j, Thy1, Ptpn5
209	GO:0007187	G protein-coupled receptor signaling pathway, coupled to cyclic nucleotide second messenger	BP	0.0469498087689499	18	Agtr2, Crhr1, Insl3, Cxcl11, Ptger3, Ptgdr2, Oprk1, Gpr37l1, Adcyap1, Grm3, Gpr37, Adgrl3, Adra1d, Gnaz, Adra2a, Pln, Lgr5, Pde4d
210	GO:0046651	lymphocyte proliferation	BP	0.0475278826584056	21	Gal, Il12b, Cd19, Igfbp2, Cd3e, Irs2, Xcl1, Btla, Pawr, RT1-S3, Zap70, Hes1, Cd6, Erbb2, Ada, Hspd1, Il12rb1, Cd244, Ptpn22, Cd22, Tnfsf18
211	GO:0010454	negative regulation of cell fate commitment	BP	0.0475278826584056	4	Sfrp2, Sostdc1, Tbx21, Tnfsf18
212	GO:0030238	male sex determination	BP	0.0475278826584056	4	Nr0b1, Sox9, Igf1r, Fgf9
213	GO:0044241	lipid digestion	BP	0.0475278826584056	4	Abcg5, Aqp1, Apoa1, Pnlip
214	GO:0022600	digestive system process	BP	0.0475278826584056	11	Ptger3, Oprk1, Slco1a5, Abcg5, Sox9, Rbp4, Pawr, Aqp1, Atp4a, Apoa1, Pnlip
215	GO:0032102	negative regulation of response to external stimulus	BP	0.0475278826584056	23	Klk8, Il12b, Ptger3, Plau, Ccn3, Adcyap1, Angpt2, C1qtnf12, Serpine2, Sema5a, Sema3b, Ccl2, Nr1d2, Nr1d1, Acp5, Sema7a, Cd109, Ada, Padi2, Mvk, Rora, Apoa1, Plg
216	GO:2000241	regulation of reproductive process	BP	0.0475278826584056	15	Spink13, Insl3, Zp2, Ptgdr2, Plau, Amh, Sox9, Gdf9, Astl, Bmp7, Igf1r, Ada, Plat, Camk2b, Plb1
217	GO:0030593	neutrophil chemotaxis	BP	0.0478191029504092	10	Cxcl11, Ccl22, Cxcl1, Lbp, Xcl1, Ccl2, Edn3, Cxadr, Pde4d, Pla2g1b
218	GO:0045137	development of primary sexual characteristics	BP	0.0489892861747917	22	Nr0b1, Utf1, Insl3, Sfrp2, Lhx8, Adcyap1, Amh, Bmpr1b, Sox9, Inha, Sohlh1, Gdf9, Col9a3, Tnfsf10, Rbp4, Amhr2, Acsbg1, Kit, Sdc1, Ereg, A2m, Fgf9
219	GO:0008202	steroid metabolic process	BP	0.0489892861747917	21	Scp2d1, Nr0b1, Gal, Bmp2, Hsd17b1, Cyb5r2, Cyp39a1, Cyp2e1, Nr1d1, Akr1c19, Kit, Igf1r, Nr5a2, Slc27a5, Hsd11b1, Fdxr, Mvk, Rora, Mt3, Apoa1, Pon1
220	GO:0032943	mononuclear cell proliferation	BP	0.0489892861747917	21	Gal, Il12b, Cd19, Igfbp2, Cd3e, Irs2, Xcl1, Btla, Pawr, RT1-S3, Zap70, Hes1, Cd6, Erbb2, Ada, Hspd1, Il12rb1, Cd244, Ptpn22, Cd22, Tnfsf18
221	GO:0031012	extracellular matrix	CC	4.13705960852398e-05	37	Smoc2, Tnfrsf11b, Coch, Zp2, Wnt6, Vwa2, Sfrp2, Ccn3, Lrrc66, Egflam, Lad1, Mmp9, Adamts8, Lrrtm3, Mfap5, Ntn4, Ccn2, Lrrn1, Ntn1, Col9a3, Lrrc3b, Ccn1, Serpine2, Tgfbi, Bmp7, Adamts15, Col7a1, Col4a2, Col18a1, Col20a1, Col4a1, Tnn, Lingo3, Thsd4, Lamb3, Fgf9, Matn1
222	GO:0009897	external side of plasma membrane	CC	0.000132904317820829	37	Selp, Kcnj5, Cd19, Serpina5, Cd3d, Izumo1r, Cxcr6, Cdh13, Cd3e, Cd83, Cd2, Ccrl2, Ly6g6c, Btla, Serpine2, RT1-S3, Nrg1, L1cam, Cd6, Fcmr, RT1-CE5, Kit, Sema7a, Prlr, Ada, Sdc1, Il12rb1, Tnfrsf11a, Cd244, Dlk1, Thy1, Epha5, Crlf1, Plg, Cd22, Cntfr, Fcer2
223	GO:0062023	collagen-containing extracellular matrix	CC	0.00178118886214262	23	Smoc2, Coch, Zp2, Vwa2, Sfrp2, Ccn3, Egflam, Lad1, Adamts8, Ntn4, Ntn1, Serpine2, Tgfbi, Bmp7, Adamts15, Col7a1, Col4a2, Col18a1, Col20a1, Col4a1, Lamb3, Fgf9, Matn1
224	GO:0043235	receptor complex	CC	0.00776761894992949	31	Bmp2, Gpr37l1, Skap1, Cd3d, Abcg5, Gpr62, Grik2, Bmpr1b, Cd3e, Ret, Gpr37, Grik5, Amhr2, Erbb3, Zap70, Cd6, Adra2a, Erbb2, Kit, Igf1r, Loxl4, Prlr, Chrna6, Hspd1, Il12rb1, Itga10, Tas1r3, Grin2a, Epha5, Crlf1, Cntfr
225	GO:0045177	apical part of cell	CC	0.0090070701996627	33	Kiss1, Crhr1, Ooep, Stc1, Igfbp2, Epcam, Abcg5, Havcr1, Abcc6, Kcnk2, Nlrp5, Slc6a20, Adam7, Slc25a27, Nrg1, Erbb3, Erbb2, Aqp1, Fzd3, Sipa1l3, Plat, Atp4a, Hsd11b1, Trpv4, Naglt1, Pde4d, Acpp, Kl, Thy1, Rhcg, Cntfr, Lhfpl5, Plb1
226	GO:0005604	basement membrane	CC	0.0104000990997681	13	Smoc2, Vwa2, Egflam, Lad1, Ntn4, Ntn1, Tgfbi, Col7a1, Col4a2, Col18a1, Col4a1, Lamb3, Fgf9
227	GO:0042101	T cell receptor complex	CC	0.0123809110971768	5	Skap1, Cd3d, Cd3e, Zap70, Cd6
228	GO:0097449	astrocyte projection	CC	0.0174446579714233	5	Gjb2, Gfap, Kcnk2, Grm3, Mt3
229	GO:0097386	glial cell projection	CC	0.0283793222510501	6	Gjb2, Scn7a, Gfap, Kcnk2, Grm3, Mt3
230	GO:0043679	axon terminus	CC	0.0329440108863574	18	Hcn1, Syt1, Oprk1, Flrt3, Adcyap1, Grik2, Kcnk2, Grik5, Ccl2, L1cam, Adra2a, Aqp1, Rab3a, Prph, Tnn, Syn2, Grin2a, Cnga1
231	GO:0044306	neuron projection terminus	CC	0.0364221121453497	19	Gal, Hcn1, Syt1, Oprk1, Flrt3, Adcyap1, Grik2, Kcnk2, Grik5, Ccl2, L1cam, Adra2a, Aqp1, Rab3a, Prph, Tnn, Syn2, Grin2a, Cnga1
232	GO:0016324	apical plasma membrane	CC	0.0364221121453497	24	Kiss1, Stc1, Igfbp2, Epcam, Abcg5, Havcr1, Abcc6, Kcnk2, Slc6a20, Nrg1, Erbb3, Erbb2, Aqp1, Fzd3, Atp4a, Trpv4, Naglt1, Pde4d, Kl, Thy1, Rhcg, Cntfr, Lhfpl5, Plb1
233	GO:0034705	potassium channel complex	CC	0.0448466691451822	10	Hcn1, Kcnj5, Kcna4, Grik2, Kcnk2, Grik5, Kcnab1, Kcne3, Kcnmb4, Cttn
234	GO:0044420	extracellular matrix component	CC	0.0475278826584056	7	Mfap5, Ntn4, Col4a2, Col18a1, Col4a1, Thsd4, Lamb3
235	GO:0045178	basal part of cell	CC	0.049924464890705	8	Tacstd2, Nrg1, Erbb3, Erbb2, Aqp1, Slc27a5, Rhcg, Krt14
236	GO:0048018	receptor ligand activity	MF	9.71146546400255e-05	40	Gal, Tnfrsf11b, Bmp2, Insl3, Wnt10a, Il12b, Cxcl11, Ccl22, Sfrp2, Fgf12, Stc1, Ccn3, Flrt3, Adcyap1, Amh, Cxcl1, Inha, Ccn2, Xcl1, Gdf9, C1qtnf12, Tnfsf10, C1qtnf9, Grem2, Sema5a, Sema3b, Nrg1, Ccl2, Ntf3, Edn3, Bmp7, Sema7a, Tg, Ereg, Erfe, Apoa1, Crlf1, Fgf9, Apln, Enho
237	GO:0030545	receptor regulator activity	MF	0.000163386897887635	41	Gal, Tnfrsf11b, Bmp2, Insl3, Wnt10a, Il12b, Cxcl11, Ccl22, Sfrp2, Fgf12, Stc1, Ccn3, Flrt3, Adcyap1, Ly6g6e, Amh, Cxcl1, Inha, Ccn2, Xcl1, Gdf9, C1qtnf12, Tnfsf10, C1qtnf9, Grem2, Sema5a, Sema3b, Nrg1, Ccl2, Ntf3, Edn3, Bmp7, Sema7a, Tg, Ereg, Erfe, Apoa1, Crlf1, Fgf9, Apln, Enho
238	GO:0019838	growth factor binding	MF	0.016839055312804	15	Ccn3, Igfbp2, Bmpr1b, Ccn2, Ccn1, Crim1, Amhr2, Erbb3, Ntf3, Erbb2, Igf1r, Cd109, Col4a1, Kl, A2m
239	GO:0033691	sialic acid binding	MF	0.0188950014664765	4	Selp, L1cam, Mag, Cd22
240	GO:0019955	cytokine binding	MF	0.0188950014664765	14	Il12b, Gbp1, Sostdc1, Cxcr6, Ccrl2, Grem2, Kit, Cd109, Prlr, Il12rb1, Tnfrsf11a, A2m, Crlf1, Cntfr
241	GO:0043177	organic acid binding	MF	0.0217616879118681	19	Cps1, Ddc, Selp, Hba-a1, Hba-a2, Fabp3, Serpina5, Padi4, P4ha3, Ddah1, L1cam, Fabp4, Stab1, Pc, Lrat, Grin2a, Mag, Cd22, Pla2g1b
242	GO:0005520	insulin-like growth factor binding	MF	0.0217616879118681	6	Ccn3, Igfbp2, Ccn2, Ccn1, Crim1, Igf1r
243	GO:0045499	chemorepellent activity	MF	0.0217616879118681	6	Flrt3, Sema5a, Sema3b, Nrg1, Sema7a, Apoa1
244	GO:0019199	transmembrane receptor protein kinase activity	MF	0.0227855519205538	10	Sostdc1, Ly6g6e, Bmpr1b, Ret, Amhr2, Erbb3, Erbb2, Kit, Igf1r, Epha5
245	GO:0050308	sugar-phosphatase activity	MF	0.0230691121362899	4	Fbp1, Fbp2, Tigar, Pfkfb3
246	GO:0008083	growth factor activity	MF	0.0260778408941344	14	Bmp2, Il12b, Fgf12, Ccn3, Amh, Cxcl1, Inha, Ccn2, Gdf9, Nrg1, Ntf3, Bmp7, Ereg, Fgf9
247	GO:0016813	hydrolase activity, acting on carbon-nitrogen (but not peptide) bonds, in linear amidines	MF	0.0272170822747322	4	Padi4, Ddah1, Agmat, Padi2
248	GO:0019203	carbohydrate phosphatase activity	MF	0.0272170822747322	4	Fbp1, Fbp2, Tigar, Pfkfb3
249	GO:0005178	integrin binding	MF	0.0279652518511468	13	Sfrp2, Ccn3, Tspan4, Gfap, Ccn2, Ccn1, Nrg1, L1cam, Tgfbi, Cxadr, Sema7a, Tnn, Thy1
250	GO:0005539	glycosaminoglycan binding	MF	0.0373080156725304	17	Smoc2, Selp, Cxcl11, Fgf12, Ccn3, Egflam, Ccn2, Ccn1, Serpine2, Grem2, Sema5a, Ccl2, Bmp7, Adamts15, Stab1, H1f1, Fgf9
251	GO:0008201	heparin binding	MF	0.0391659261392143	14	Smoc2, Selp, Cxcl11, Fgf12, Ccn3, Ccn2, Ccn1, Serpine2, Grem2, Ccl2, Bmp7, Adamts15, H1f1, Fgf9
252	GO:0031406	carboxylic acid binding	MF	0.0391659261392143	17	Cps1, Ddc, Selp, Fabp3, Serpina5, Padi4, P4ha3, Ddah1, L1cam, Fabp4, Stab1, Pc, Lrat, Grin2a, Mag, Cd22, Pla2g1b
253	GO:0050839	cell adhesion molecule binding	MF	0.0424797109841007	18	Tacstd2, Cdh19, Sfrp2, Ccn3, Epcam, Tspan4, Gfap, Cdh13, Ccn2, Ccn1, Nrg1, L1cam, Tgfbi, Cxadr, Sema7a, Tnn, Grin2a, Thy1
254	GO:0005179	hormone activity	MF	0.0429374832877915	12	Gal, Insl3, Stc1, Adcyap1, Inha, C1qtnf12, C1qtnf9, Edn3, Tg, Erfe, Apln, Enho
255	GO:0001664	G protein-coupled receptor binding	MF	0.04420132459423	21	Kiss1, Gal, Insl3, Wnt10a, Wnt6, Cxcl11, Ccl22, Adcyap1, Cxcl1, Ccrl2, Xcl1, Gnaz, Ccl2, Adra2a, Edn3, Necab2, Tub, Cabp1, Pde4d, Defb1, Apln
256	GO:0005319	lipid transporter activity	MF	0.0469498087689499	12	Fabp3, Slco1a5, Stra6, Abcg5, Abca4, Slco1a2, Rbp4, Fabp4, Cptp, Slc27a5, Abca6, Apoa1
257	GO:0005126	cytokine receptor binding	MF	0.0475278826584056	21	Bmp2, Il12b, Cxcl11, Ccl22, Cd70, Amh, Cxcl1, Inha, Ccrl2, Xcl1, Gdf9, Tnfsf10, Ccl2, Ntf3, Bmp7, Cadm4, Il12rb1, Defb1, Crlf1, Tnfsf18, Cntfr
258	GO:0004029	aldehyde dehydrogenase (NAD) activity	MF	0.0475278826584056	4	Aldh1b1, Aldh1l2, Aldh1a3, Aldh3b1
259	GO:0022836	gated channel activity	MF	0.0475278826584056	23	Hcn1, Kcnj5, Scn7a, Ttyh1, Kcna4, Grik2, Kcnk2, Cacna2d3, Grik5, Kcnab1, Aqp1, Kcnab3, Kcne3, P2rx6, Chrna6, Trpv4, Kcnmb4, Clic3, Grin2a, Tmem150c, Cnga1, Ryr1, Tmc3
