# Supplementary material for: Tamoxifen decreases ovarian toxicity without compromising cancer treatment in a rat model of mammary cancer
Source: BMC Genomics. 2023 Jun 13;24:325. doi: 10.1186/s12864-023-09423-0 (PMC10265842; doi:10.1186/s12864-023-09423-0)
Supplement: Supplementary file 5 — Additional file 5: Supplementary Table 5. Primers and probes used for real-time PCR. [file 12864_2023_9423_MOESM5_ESM.xlsx]

## Sheet: Table S5
Supplementary Table 5. Primers and probes used for real-time PCR.
	Gene Description	Gene symbol	Assay ID*
	Hypoxanthine phosphoribosyltransferase 1 (reference gene)	HPRT1	Rn01527840_m1
	β-actin (reference gene)	ACTB	Rn00667869_m1
	Phospholipase A2, group 1B	Pla2g1b	Rn00580896_m1
	Insulin-like growth factor 1 receptor	Igf1r	Rn00583837_m1
	Kallikrein-related peptidase 7	Klk7	Rn01764380_m1
	Anti-mullerian hormone	Amh	Rn00563731_g1
	*Thermofisher Scientific
